# Supplementary material for: Epidemiology of coronary artery disease and stroke and associated risk factors in Gaza community –Palestine
Source: PLoS One. 2019 Jan 25;14(1):e0211131. doi: 10.1371/journal.pone.0211131 (PMC6347168; doi:10.1371/journal.pone.0211131)
Supplement: S1 Dataset — (XLSX) [file pone.0211131.s001.xlsx]

## Sheet: Feuil1
D1	D2	S1	S2	D1	D2	D3	D4	Bm1	Bm2	Bm3	Bm4	Bm5	Pm1	Pm2	Pm3	Bm6	Bm7	Cmo	Cm0'	Cm1	cm2	Cm3	Cm4	Bm8	Bm9	Bm10	Bm11																	08.2017
1	07.2017	1	22	1	1	4	2	2		2	2	2	3	125	80	2	2	0		2	2	2	2	2	2	2	0
2	07.2017	1	22	2	4	3	1	2		2	1	0	4	115	75	1	1	0		2	2	2	1	2	2	2	0
3	07.2017	1	22	2	2	4	1	2		2	2	0	3	125	75	2	2	0		2	2	2	2	2	2	2	0
4	07.2017	1	22	2	1	4	2	2		2	1	0	3	113	80	2	2	0		2	2	2	2	2	2	2	0
5	07.2017	1	22	2	3	2	2	2		2	2	1	4	135	85	1	2	0		2	2	2	1	2	2	2	0
6	07.2017	1	22	2	4	1	2	2		1	1	0	4	105	65	1	1	0		2	1	2	1	2	2	2	0
7	07.2017	1	22	2	1	3	2	2	1	2	1	1	2	105	60	2	2	0		1	2	2	2	2	2	2	0
8	07.2017	1	22	1	3	4	3	1		2	2	0	4	115	80	1	2	0		2	1	2	1	2	1	1	1
9	07.2017	1	22	2	3	2	3	2		2	2	2	3	100	65	2	2	0		2	1	2	2	2	2	2	0
10	07.2017	1	22	1	1	4	3	2		2	2	1	2	110	70	2	2			2	2	2	2	2	2	2	0
11	08.2017	1	21	2	5	2	2	2		2	2	2	4	120	75	1	2	0		2	2	2	2	2	2	2	0
12	08.2017	1	21	2	1	4	2	2		2	2	2	2	85	50	2	2	0		2	2	2	2	2	2	2	0
13	08.2017	1	21	1	1	5	2	2		2	2	2	2	85	50	2	2	0		2	2	2	2	2	2	2	0
14	08.2017	1	21	2	1	3	2	2		2	2	0	3	109	75	2	2	0		2	2	2	2	2	2	2	0
15	08.2017	1	21	2	1	4	3	2		2	2	0	3	80	50	2	2	0		2	1	2	2	2	2	2	0
16	08.2017	1	21	2	1	2	2	2		2	1	1	4	110	65	2	2	0		2	2	2	2	2	2	2	0
17	08.2017	1	21	2	2	3	2	2		1	2	0	4	120	80	2	1	0		1	1	1	1	2	2	2	0
18	08.2017	1	21	1	3	5	2	2		1	1	0	3	125	88	1	2		0	2	2	2	2	2	2	2	0
19	08.2017	1	21	1	2	4	2	2		2	2	2	4	95	60	2	2		0	2	2	2	1	2	2	2	0
20	08.2017	1	21	1	4	4	3	2		2	2	2	3	138	85	2	2	0		2	1	1	2	2	2	2	0
21	08.2017	1	21	1	1	4	1	2		2	2	2	4	115	80	1	2	0		2	2	2	1	2	2	2	0
22	08.2017	1	21	2	5	3	1	2		2	1	0	4	120	80	1	1		1		0			2	2	2	0
23	08.2017	1	21	2	5	3	2	2		2	2	0	4	125	75	1	1	1		2	2	2	1	2	2	2	0
24	08.2017	1	21	1	2	3	3	2		2	1	2	4	130	83	2	2	0		2	2	2	2	2	2	2	0
25	08.2017	1	21	2	2	3	2	2		2	2	2	3	115	75	2	2		0	2	2	2	2	2	2	2	0
26	08.2017	1	21	1	1	4	3	2		2	2	1	4	115	75	2	2	0		2	2	2	1	2	2	2	0
27	08.2017	1	21	2	1	3	2	2		2	1	1	4	90	53	2	2	0		2	2	2	2	2	2	2	0
28	08.2017	1	21	2	1	3	3	2		1	1	2	3	110	75	2	2	0		2	1	2	1	2	2	2	0
29	08.2017	1	21	1	1	4	2	2		2	1	2	3	90	60	2	2	0		2	2	2	2	2	2	2	0
30	08.2017	1	21	2	2	4	2	2		2	2	2	3	98	65	2	2	0		2	1	2	2	2	2	2	0
31	08.2017	1	21	1	1	4	3	2		2	2	2	3	110	60	2	2	0		2	2	2	1	2	2	2	0
32	08.2017	1	21	2	1	4	1	2		1	1	1	3	105	68	2	2	0		2	2	2	2	2	2	2	0
33	08.2017	1	21	2	3	2	3	2		2	2	1	4	110	70	2	1	1		2	2	2	1	2	2	2	0
34	08.2017	1	21	2	5	3	1	2		1	2	0	4	120	60	2	1	1		2	2	2	1	2	2	2	0
35	08.2017	1	21	2	1	4	3	2		2	2	2	3	100	65	2	2	0		2	1	2	1	2	2	2	0
36	08.2017	1	21	2	1	4	2	2		2	2	0	3	120	70	2	2	0		2	2	2	2	2	2	2	0
37	08.2017	1	21	2	2	2	2	2		1	1	0	4	110	75	1	2	0		2	1	2	1	2	2	2	0
38	08.2017	1	21	2	2	3	2	2		2	1	1	3	110	70	2	1	1		2	2	2	2	2	2	2	0
39	08.2017	1	21	1	3	2	2	2		2	2	1	3	121	85	1	2	0		2	2	2	1	2	2	2	0
40	08.2017	1	21	1	2	2	2	2		1	2	2	4	85	60	2	1	1		2	2	2	1	2	2	2	0
41	08.2017	1	21	1	2	4	2	2		2	1	1	4	110	55	2	1	1		2	2	2	1	2	1	1	1
42	08.2017	1	21	2	5	3	3	2		2	2	0	4	150	95	1	2	0		2	1	2	2	2	2	2	0
43	08.2017	1	21	1	1	4	3	2		2	2	1	3	105	65	2	2	0		2	2	2	1	2	2	2	0
44	08.2017	1	21	1	5	4	3	2	2	2	2	1	2	100	68	1	2	0		2	2	2	2	1	1	1	2
45	08.2017	1	21	1	3	4	2	1		2	2	1	4	100	65	2	2	0		2	1	2	1	2	2	2	0
46	08.2017	1	21	2	5	0	1	2		2	2	0	4	115	55	1	1	1		2	1	2	1	2	2	2	0
47	08.2017	1	21	2	4	4	3	2		2	2	0	4	105	70	1	1	1		2	1	2	2	1	1	1	2
48	08.2017	1	21	1	5	3	3	2		2	2	0	3	135	75	1	1		1	2	1	2	1	1	1	1	2
49	08.2017	1	21	2	2	3	2	2		1	1	0	3	95	60	2	2	0		2	2	2	1	2	2	2	0
50	08.2017	1	21	2	2	2	3	2		2	1	2	4	115	75	2	2	0		2	2	2	1	2	2	2	0
51	08.2017	1	21	1	3	1	2	2		2	2	2	3	105	60	2	2	0		2	2	2	1	2	2	2	0
52	08.2017	1	21	1	3	4	2	2	1	2	2	2	3	88	60	2	2	0		2	2	2	1	2	2	2	0
53	08.2017	1	21	1	4	2	2	1		2	2	1	3	120	80	1	1		0	2	1	2	1	1	1	1	2
54	08.2017	1	21	2	5	4	2	2	1	1	2	0	4	115	70	2	2	0		2	2	2	2	2	2	2	0
55	08.2017	1	21	1	3	2	2	1		2	2	0	2	110	80	1	2		0	2	1	2	2	2	2	2	0
56	08.2017	1	21	1	2	3	2	2		2	1	1	2	135	95	1	2		0	2	1	2	1	2	2	2	0
57	08.2017	1	21	2	5	0	1	2		1	1	0	4	120	75	1	2	0		2	1	2	2	2	2	2	0
58	08.2017	1	21	2	4	2	2	2	1	2	2	0	3	135	85	1	1	1		2	1	2	2	2	2	2	0
59	08.2017	1	21	1	2	2	2	1		2	1	0	1	115	75	2	2		0	2	1	2	2	2	2	2	0
60	08.2017	1	21	2	4	1	1	2		1	2	0	4	125	85	1	2		0	2	1	2	2	2	1	1	1
61	08.2017	1	21	1	2	3	2	2		1	1	0	4	110	80	1	1		1	2	2	2	2	2	2	2	0
62	08.2017	1	21	2	2	3	1	2		1	2	1	4	130	93	1	2		0	2	1	2	2	2	2	2	0
63	08.2017	1	21	2	1	3	2	2		1	2	0	3	105	65	2	2		0	2	1	2	2	2	2	2	0
64	08.2017	1	21	2	1	3	2	2		1	1	1	4	88	55	2	2			2	1	2	1	2	2	2	0
65	08.2017	1	21	2	3	4	3	2		1	2	1	3	105	70	2	2		0	2	1	2	1	2	2	2	0
66	08.2017	1	22	2	1	3	2	2		2	2	0	3	115	80	2	2	0		2	2	2	1	2	2	2	0
67	08.2017	1	22	1	2	4	2	2				0	2	105	65	2	1	0		2	2	2	1	2	2	2	0
68	08.2017	1	22	1	3	2	2	2	2	2	1	2	4	120	80	1	2	0		2	1	2	1	2	2	2	0
69	08.2017	1	22	1	3	3	2	1	1	2	1	0	3	120	80	2	2	0		2	2	2	1	2	2	2	0
70	08.2017	1	22	2	1	4	2	1	1	2	2	2	2	120	80	2	2	0		2	2	2	2	2	2	2	0
71	08.2017	1	22	2	1	4	3	1	3	2	1	0	2	111	75	2	2	0		1	2	2	2	2	2	2	0
72	08.2017	1	22	1	2	4	2	1		2	1	2	2	105	80	2	2	0		2	1	2	2	2	2	2	0
73	08.2017	1	22	2	1	4	2	2		2	1	1	3	110	80	2	2	0		2	1	2	1	2	2	2	0
74	08.2017	1	22	2	1	4	2	2	2	2	1	0	3	115	75	2	2	0		2	1	2	1	2	2	2	0
75	08.2017	1	22	1	2	1	2	1		2	1	1	2	100	70	2	2	0		2	1	2	2	2	2	2	0
76	08.2017	1	22	2	3	2	2	2		2	1	2	3	105	65	2	2	0		2	1	2	2	2	2	2	0
77	08.2017	1	22	2	3	2	1	2		2	1	0	4	130	85	2	2	0		1	1	1	2	2	2	2	0
78	08.2017	1	22	1	4	2	1	2		2	1	0	3	105	70	2	2	0		2	2	2	2	2	2	2	0
79	08.2017	1	22	1	1	5	3	2		2	1	0	3	100	60	2	2	0		2	2	2	1	2	2	2	0
80	08.2017	1	22	2	1	3	2	2		2	2	1	3	110	70	2	2	0		1	2	1	2	2	2	2	0
81	08.2017	1	22	2	1	4	3	2	2	2	1	0	2	110	65	2	2	0		2	2	2	1	2	2	2	0
82	08.2017	1	22	2	4	3	2	1		2	2	2	4	125	90	1	1	1		2	2	2	2	1	1	1	2
83	08.2017	1	22	1	5	4	1	2		2	1	2	4	120	85	1	2		0	1	2	2	1	2	2	2	0
84	08.2017	1	22	2	2	3	2	2		2	1	0	3	100	65	2	2	0		2	2	2	2	2	2	2	0
85	08.2017	1	22	2	2	2	2	2		2	2	0	3	115	65	2	2	0			0			2	2	2	0
86	08.2017	1	22	2	3	3	3	2	2	2	1	0	4	125	95	1	1	1		2	1	2	2	2	2	2	0
87	08.2017	1	22	1	3	4	3	1		2	1	2	4	130	100	1	2	0		2	1	2	1	2	2	2	0
88	08.2017	1	22	2	4	1	1	2		2	1	0	4	115	85	1	2	0		2	2	2	2	2	2	2	0
89	08.2017	1	22	1	5	3	1	2		2	1	1	4	150	90	1	2	0		2	1	2	1	2	1	1	1
90	08.2017	1	22	1	2	3	2	2		2	1	2	4	155	95	1	1	1		2	1	2	1	2	2	2	0
91	08.2017	1	22	1	4	3	1	2		2	1	0	4	115	75	2	1	1		2	2	2	1	2	2	2	0
92	08.2017	1	22	2	4	2	1	2		1	2	0	4	130	95	1	1		1	2	2	2	2	2	2	2	0
93	08.2017	1	22	2	3	2	2	2		2	1	0	4	125	75	2	1	1		2	1	2	1	2	2	2	0
94	08.2017	1	22	2	1	3	3	2	2	2	1	0	3	90	60	2	2	0		2	1	1	2	2	2	2	0
95	08.2017	1	22	1	2	2	1	1		1	1	1	3	115	80	1	1	1		1	1	2	1	2	2	2	0
96	08.2017	1	22	2	2	2	2	2		2	1	0	4	100	65	2	2	0		2	1	2	2	2	2	2	0
97	08.2017	1	22	2	1	3	2	2		2	1	1	3	105	75	2	2	0		1	1	1	2	2	2	2	0
98	08.2017	1	22	2	1	2	1	2		1	1	1	3	100	65	2	2	0		2	2	2	2	2	2	2	0
99	08.2017	1	22	1	4	4	3	2		2	1	0	4	120	70	2	2	0		2	1	2	2	2	2	2	0
100	08.2017	1	22	1	5	2	2	2		1	1	0	4	120	80	2	2	0		2	2	2	1	2	2	2	0
101	08.2017	1	22	2	5	4	3	2		2	2	0	4	130	70	1	2	0		2	2	2	2	1	2	1	1
102	08.2017	1	22	2	4	3	3	2		2	2	2	4	125	75	1	2	0		2	2	2	1	1	2	1	1
103	08.2017	1	22	2	1	5	3	2		1	1	0	4	90	55	2	2	0		2	1	2	2	2	2	2	0
104	08.2017	1	22	2	4	3	2	2		2	2	1	4	125	75	1	2	0		2	1	2	1	2	2	2	0																	08.2017
105	08.2017	1	22	2	5	3	2	2		2	1	0	4	130	63	1	2	0		2	1	2	2	1	2	1	1																	08.2017
106	08.2017	1	22	1	5	4	2	2		2	2	2	4	100	60	2	2	0		2	1	2	2	2	2	2	0																	08.2018
107	08.2017	1	22	2	4	1	1	2		1	2	0	4	165	100	1	2	0		2	2	2	1	2	2	2	0																	08.2017
108	08.2017	1	22	2	1	3	3	2		2	1	1	3	98	60	2	2	0		2	2	2	2	2	2	2	0																	08.2018
109	08.2017	1	22	2	1	4	1	2		2	1	2	2	115	75	2	2	0		2	2	2	2	2	2	2	0
110	08.2017	1	22	2	1	4	3	2		1	1	0	2	115	75	2	2	0		2	2	2	2	2	2	2	0
111	08.2017	1	22	2	1	4	2	2	1	2	1	1	2	120	80	2	2	0		2	1	2	1	2	2	2	0
112	08.2017	1	22	1	2	4	2	1		2	2	1	2	120	80	2	2	0		2	1	2	2	2	2	2	0
113	08.2017	1	22	2	5	3	2	2	1	2	2	2	3	125	85	2	2	0			0			2	2	2	0
114	08.2017	1	22	1	5	3	2	1		2	2	0	2	120	70	1	2	0			0			2	2	2	0
115	08.2017	1	22	2	4	2	2	2		2	2	0	3	93	45	2	2	0		2	1	2	1	2	2	2	0
116	08.2017	1	22	2	2	2	2	2		1	1	0	3	95	60	2	2	0		2	2	2	2	2	2	2	0
117	08.2017	1	22	2	2	2	2	2		2	1	0	4	80	40	2	2	0		1	1	1	1	2	2	2	0
118	08.2017	1	22	2	3	2	2	2		2	1	0	4	95	60	2	2	0		1	1	1	1	2	2	2	0
119	08.2017	1	22	2	1	5	2	2		2	2	1	3	105	58	2	2	0		2	2	2	2	2	2	2	0
120	08.2017	1	22	2	5	0	1	2		2	2	0	4	135	80	2	2	0		1	1	2	1	2	1	1	1
121	08.2017	1	22	1	3	4	3	2	1	2	1	2	4	110	70	2	2	0		2	1	2	2	2	2	2	0
122	08.2017	1	22	1	3	3	1	1		2	1	1	3	120	80	2	2	0		2	1	2	1	2	2	2	0
123	08.2017	1	22	1	5	1	1	2		2	1	0	4	125	85	1	1	1		2	1	2	1	1	2	1	1
124	08.2017	1	22	2	3	4	3	2		2	1	1	3	115	75	1	2	0		2	1	2	1	2	2	2	0
125	08.2017	1	22	2	3	3	3	2		2	1	2	3	120	73	2	2	0		2	1	2	1	2	2	2	0
126	08.2017	1	22	2	1	3	3	2		2	2	1	1	120	80	2	2	0		2	1	2	2	2	2	2	0
127	08.2017	1	22	2	1	2	1	2	2	2	1	0	2	80	50	2	2	0		2	2	2	2	2	2	2	0
128	08.2017	1	22	1	1	4	1	1		2	2	1	4	130	75	2	2	0		1	2	2	1	2	2	2	0
129	08.2017	1	22	2	4	3	2	2		2	2	0	4	115	80	1	2	0		2	1	2	1	2	2	2	0
130	08.2017	1	22	2	1	3	3	2		2	2	2	2	95	60	2	2	0		2	1	2	2	2	2	2	0
131	08.2017	1	22	2	1	4	2	2	2	1	1	0	2	103	60	2	2	0		2	1	2	2	2	2	2	0
132	08.2017	1	22	2	1	4	3	1		1	2	0	3	110	70	2	2	0		2	1	2	2	2	2	2	0
133	08.2017	1	22	2	4	3	2	2	3	2	2	1	3	125	75	1	1	0		2	1	2	1	2	2	2	0
134	08.2017	1	22	2	4	3	2	1	1	2	1	1	4	135	75	1	1	1		1	1	2	1	2	2	2	0
135	08.2017	1	22	1	2	3	2	1	2	2	1	2	2	110	75	2	2	0		2	2	2	1	2	2	2	0
136	08.2017	1	22	1	1	3	2	1	2	2	1	1	4	125	65	2	2	0		2	1	2	1	2	2	2	0
137	08.2017	1	22	1	5	4	2	1		2	1	0	2	120	95	1	2	0		1	1	1	2	2	1	1	1
138	08.2017	1	22	1	1	3	3	2		2	1	1	2	105	65	2	2	0		2	2	2	2	2	2	2	0
139	08.2017	1	22	1	1	4	3	2		2	1	1	4	100	75	2	2	0		2	1	2	1	2	2	2	0
140	08.2017	1	22	2	3	4	3	2		2	1	0	4	130	65	2	2	0		1	2	1	1	2	2	2	0
141	08.2017	1	22	2	4	4	2	2		2	1	0	4	115	70	2	2	0		1	1	1	1	2	1	1	1
142	08.2017	1	22	2	4	3	3	2	1	2	2	0	4	140	90	1	2	0		2	2	2	1	2	2	2	0
143	08.2017	1	22	1	5	3	3	1	1	2	1	1	4	110	65	2	2	0		2	2	2	2	2	2	2	0
144	08.2017	1	22	1	1	4	2	1		1	1	2	2	105	70	2	2	0		2	2	2	2	2	2	2	0
145	08.2017	1	22	2	5	2	1	2	2	2	1	0	4	135	90	1	2	0		2	1	2	1	2	2	2	0
146	08.2017	1	22	2	1	4	2	1		2	1	0	3	95	60	2	2	0		2	2	2	2	2	2	2	0
147	08.2017	1	22	2	3	4	2	2		1	1	1	3	80	53	2	2	0		2	1	2	2	2	2	2	0
148	08.2017	1	22	2	2	3	3	2		2	2	1	4	105	70	2	2	0		2	2	2	2	2	2	2	0
149	08.2017	1	22	2	1	4	2	2		1	1	2	3	115	83	2	2	0		2	2	2	2	2	2	2	0
150	08.2017	1	22	2	4	3	1	2		2	1	0	3	170	95	1	1	1		2	2	2	1	2	2	2	0
151	08.2017	1	22	2	3	3	2	2		2	1	1	4	115	75	2	2	0		1	1	1	2	2	2	2	0
152	08.2017	1	22	2	2	5	2	2		1	1	2	4	110	65	2	2		0	2	2	2	2	2	2	2	0
153	08.2017	1	22	2	1	3	2	2		2	2	1	4	100	70	2	2	0		2	2	2	2	2	2	2	0
154	08.2017	1	22	2	1	4	3	2	1	2	1	1	2	100	70	2	2	0		2	2	2	2	2	2	2	0
155	08.2017	1	22	1	4	3	1	1		2	1	1	3	120	90	1	2	0		2	1	2	1	2	2	2	0
156	08.2017	1	22	1	5	2	2	2		2	2	0	4	170	100	1	1	1		2	1	2	1	2	2	2	0
157	08.2017	1	22	2	2	4	3	2		2	1	0	4	95	60	1	2	0		2	1	2	1	2	2	2	0
158	08.2017	1	22	2	1	3	3	2		2	1	0	2	95	60	2	2	0		2	2	2	1	2	2	2	0
159	08.2017	1	22	2	1	3	2	2	2	1	1	0	2	100	65	2	2	0		2	1	2	2	2	2	2	0
160	08.2017	1	22	1	1	4	3	1		2	2	2	4	105	60	2	2	0		2	2	2	1	2	2	2	0
161	08.2017	1	22	1	1	3	2	2	2	2	1	2	3	105	70	2	2	0		1	2	1	2	2	2	2	0
162	08.2017	1	22	2	1	4	2	1	2	2	2	1	2	100	70	2	2	0		2	2	2	2	2	2	2	0
163	08.2017	1	22	1	5	4	3	1		2	1	0	4	115	75	2	2	0		2	2	2	2	2	2	2	0
164	08.2017	1	22	2	4	3	3	2		2	2	2	4	108	60	1	2	0		2	2	2	2	2	2	2	0
165	08.2017	1	22	2	1	3	3	2		2	1	2	4	110	70	2	2	0		2	1	2	1	2	2	2	0
166	08.2017	1	22	2	1	4	1	2		2	1	0	2	100	70	2	2	0		2	1	1	2	2	2	2	0
167	08.2017	1	22	2	4	3	3	2		2	1	0	4	110	70	2	2	0		2	2	2	1	2	2	2	0
168	08.2017	1	22	2	2	3	3	2	3	2	1	0	4	110	70	2	2	0		2	2	2	2	2	2	2	0
169	08.2017	1	22	2	3	2	2	1	1	2	2	1	4	133	80	2	1	1		2	1	2	2	2	1	1	1
170	08.2017	1	22	1	1	3	1	1		1	2	2	3	100	65	1	1	0		1	1	1	1	2	2	2	0
171	08.2017	1	22	2	1	4	2	2	3	1	2	2	4	95	70	2	2	0		2	1	2	2	2	2	2	0
172	08.2017	1	22	1	2	3	2	1	3	2	2	1	2	110	75	2	2	0		2	1	2	2	2	2	2	0
173	08.2017	1	22	2	1	2	3	1		1	1	0	4	125	75	2	2	0		2	2	2	1	2	2	2	0
174	08.2017	1	22	2	2	1	2	2		2	2	0	4	120	75	2	2	0		2	1	2	1	2	2	2	0
175	08.2017	1	22	2	3	4	3	2	2	1	1	0	4	148	90	1	2	0		2	1	2	1	2	2	2	0
176	08.2017	1	22	1	5	4	2	1		1	2	1	2	120	70	2	2	0		2	2	2	2	2	2	2	0
177	08.2017	1	22	2	4	3	3	2	2	2	1	1	4	120	80	1	1	0		2	1	1	2	2	2	2	0
178	08.2017	1	22	2	3	4	2	1		2	1	2	4	103	105	1	2		0	2	2	2	2	2	2	2	0
179	08.2017	1	22	2	3	4	3	2		2	1	0	4	120	90	1	2	0		2	2	2	2	2	2	2	0
180	08.2017	1	22	2	4	3	2	2	1	2	1	0	4	120	83	1	2	0		2	2	2	2	2	2	2	0
181	08.2017	1	22	1	2	3	2	1		2	2	1	3	105	70	2	2	0		2	1	2	1	2	2	2	0
182	08.2017	1	22	2	4	3	2	2		1	1	0	4	120	80	2	1	1		2	1	2	1	2	2	2	0
183	08.2017	1	22	2	1	4	1	2		2	1	0	2	128	80	2	2	0		2	1	2	2	2	2	2	0
184	08.2017	1	22	1	4	3	3	2		2	2	1	3	135	70	1	1	1		2	1	2	1	2	2	2	0
185	08.2017	1	22	2	2	3	3	2		2	2	0	2	95	65	2	2	0		2	2	2	2	2	2	2	0
186	08.2017	1	22	2	1	3	2	2		1	2	2	3	100	70	2	2	0		2	1	2	1	2	2	2	0
187	08.2017	1	22	2	2	3	3	2	2	2	1	2	2	115	75	2	2	0		2	2	2	2	2	2	2	0
188	08.2017	1	22	1	2	2	1	1		2	1	1	2	120	80	2	2	0		2	1	2	2	2	2	2	0
189	08.2017	1	22	2	1	4	1	2	1	2	1	1	3	90	70	2	2	0		1	2	2	2	2	2	2	0
190	08.2017	1	22	1	1	4	1	1	1	1	2	1	3	120	80	2	2	0		2	1	1	2	2	2	2	0
191	08.2017	1	22	1	4	4	1	1		1	1	1	3	125	85	2	2	0		2	2	2	2	2	2	2	0
192	08.2017	1	22	2	3	3	1	2		2	1	1	4	110	80	2	2	0		2	1	2	2	2	2	2	0
193	08.2017	1	22	1	5	4	3	2		2	1	1	3	115	70	2	2	0		2	2	2	1	1	1	1	2
194	08.2017	1	22	1	2	4	3	2		2	1	1	3	115	80	2	2	0		2	1	2	2	2	2	2	0
195	08.2017	1	22	2	4	2	3	2		2	2	0	4	115	70	1	1	1		2	1	2	1	2	2	2	0
196	08.2017	1	22	2	2	3	3	2		2	1	0	3	105	73	2	2	0		2	2	2	1	2	2	2	0
197	08.2017	1	22	1	4	2	3	2		2	1	1	4	125	80	1	1	1		2	1	2	1	2	1	1	1
198	08.2017	1	22	1	1	4	1	2		2	1	0	2	110	70	2	2	0		2	1	2	2	2	2	2	0
199	08.2017	1	22	1	1	4	2	2		2	1	1	4	140	80	1	2	0		2	1	2	1	2	2	2	0
200	08.2017	1	22	2	3	3	3	2		2	1	2	3	120	85	2	2	0		2	1	2	2	2	2	2	0
201	08.2017	1	23	2	2	3	1	2	1	1	1	1	4	100	65	2	2			2	1	2	2	2	2	2	0
202	08.2017	1	23	1	1	3	1	1		1	1	2	2	95	60	2	2	0		2	1	2	1	2	2	2	0
203	08.2017	1	23	2	1	4	1	2		2	1	0	3	110	60	2	2	0		2	2	2	2	2	2	2	0
204	08.2017	1	23	2	3	3	1	2		2	1	1	3	100	50	2	2	0		2	1	2	1	2	2	2	0
205	08.2017	1	23	2	4	0	1	2	2	1	2	1	4	100	40	2	1	1		2	1	2	1	2	2	2	0
206	08.2017	1	23	1	3	2	1	1		2	2	1	4	115	60	2	2	0		2	1	2	1	2	2	2	0
207	08.2017	1	23	2	2	3	1	2	2	1	1	2	4	105	75	2	2	0		2	1	2	2	2	2	2	0
208	08.2017	1	23	1	4	2	1	1		1	1	1	2	90	55	1	2	0		2	1	2	2	1	1	1	2
209	08.2017	1	23	2	4	0	1	2		1	1	0	4	115	50	2	1	1		2	1	2	1	2	2	2	0
210	08.2017	1	23	2	5	1	2	2		1	2	0	4	100	65	1	1	1		2	1	2	1	2	2	2	0
211	08.2017	1	23	2	2	3	2	2		2	1	1	4	120	80	2	2	0		2	2	2	2	2	2	2	0
212	08.2017	1	23	2	4	2	1	2	2	1	1	1	3	100	60	2	2	0		2	1	2	1	2	2	2	0
213	08.2017	1	23	1	3	4	3	1		2	1	0	4	110	60	2	2	0		2	1	2	1	2	2	2	0
214	08.2017	1	23	2	1	3	1	2		2	1	1	4	115	75	2	2	0		2	1	2	2	2	2	2	0
215	08.2017	1	23	2	2	2	2	2		2	1	2	3	105	65	2	2	0		2	1	2	2	2	2	2	0
216	08.2017	1	23	2	5	2	1	2		2	1	2	4	100	60	2	2	0		2	1	2	2	2	2	2	0
217	08.2017	1	23	2	2	2	1	2	1	1	1	0	4	115	65	2	2	0		2	1	2	2	2	2	2	0
218	08.2017	1	23	1	3	2	3	1		2	2	0	4	85	50	1	2	0		2	1	2	1	2	2	2	0
219	08.2017	1	23	2	2	3	2	2		1	2	2	4	95	60	2	2	0		2	2	2	2	2	2	2	0
220	08.2017	1	23	2	2	3	2	2		2	2	2	4	110	70	2	2	0		2	1	2	1	2	2	2	0
221	08.2017	1	23	2	1	4	1	2		2	1	1	2	105	60	2	2	0		2	1	2	2	2	2	2	0
222	08.2017	1	23	2	5	2	1	2		1	1	1	4	115	55	2	2	0		2	1	2	1	2	2	2	0
223	08.2017	1	23	1	1	3	1	2		2	1	0	4	80	60	2	2	0		2	1	2	2	2	2	2	0
224	08.2017	1	23	2	3	1	1	2		1	1	1	2	100	60	2	2	0		2	2	2	2	2	2	2	0
225	08.2017	1	23	2	5	2	1	2		1	1	0	4	90	60	2	2	0		2	1	2	2	2	2	2	0
226	08.2017	1	23	2	1	4	1	2	2	2	1	0	2	80	40	2	2	0		2	1	2	2	2	2	2	0
227	08.2017	1	23	1	3	2	2	1		2	2	0	4	95	55	2	2	0		2	1	2	1	2	2	2	0
228	08.2017	1	23	2	5	1	1	2		2	1	1	3	105	60	2	2	0		1	1	1	1	2	2	2	0
229	08.2017	1	23	2	1	3	2	2		2	2	0	4	110	70	1	2	0		2	1	2	2	2	2	2	0
230	08.2017	1	23	2	3	3	2	2		2	1	1	4	130	80	1	2	0		2	2	2	1	2	2	2	0
231	08.2017	1	23	2	4	2	1	2		1	1	0	4	120	65	2	2	0		2	1	2	2	2	2	2	0
232	08.2017	1	23	1	2	3	2	2		1	1	1	3	100	65	1	2	0		2	2	2	2	1	1	1	2
233	08.2017	1	23	2	3	3	3	2		2	1	1	4	90	50	2	2	0		2	2	2	2	2	2	2	0
234	08.2017	1	23	1	4	4	3	2		2	1	0	4	100	60	2	2	0		2	1	2	1	2	2	2	0
235	08.2017	1	23	2	2	2	1	2	1	2	1	1	4	95	60	2	2	0		2	1	2	2	2	2	2	0
236	08.2017	1	23	1	4	1	2	1	2	1	1	2		100	50	2	2				0			2	2	2	0
237	08.2017	1	23	1	3	1	1	1	2	1	1	1	4	105	70	2	2	0		1	1	1	1	2	2	2	0
238	08.2017	1	23	1	3	1	3	1	2	2	2	0	4	90	45	2	2	0		2	1	2	1	2	2	2	0
239	08.2017	1	23	1	3	3	1	1	2	1	1	2	4	90	50	2	2	0		2	1	2	1	2	2	2	0
240	08.2017	1	23	1	2	1	2	1		1	1	2	2	95	60	2	2	0		2	1	2	1	2	2	2	0
241	08.2017	1	23	2	2	1	3	2		1	2	2	3	95	55	1	2	0		2	1	2	2	2	2	2	0
242	08.2017	1	23	1	5	0	1	2		2	1	1	4	105	55	1	2	0		2	2	2	1	2	2	2	0
243	08.2017	1	23	2	5	2	2	2		2	1	0	4	115	65	2	2	0		2	2	2	1	2	2	2	0
244	08.2017	1	23	2	3	1	2	2		2	2	0	2	80	40	2	2	0		2	2	2	2	2	2	2	0
245	08.2017	1	23	1	1	3	2	2		2	2	2	3	115	75	2	2	0		2	1	2	2	2	2	2	0
246	08.2017	1	23	2	2	1	1	2		2	2	0	4	95	60	1	2	0		2	1	2	1	2	2	2	0
247	08.2017	1	23	2	1	2	1	2		2	1	1	3	115	65	2	2	0		2	2	2	2	2	2	2	0
248	08.2017	1	23	2	4	2	1	2		2	2	0	4	125	76	1	2	0		2	2	2	1	2	2	2	0
249	08.2017	1	23	2	3	1	1	2		1	1	1	3	110	65	2	2	0		2	1	2	1	2	2	2	0
250	08.2017	1	23	1	2	4	2	2		2	1	1	2	120	65	2	2			2	2	2	2	2	2	2	0
251	08.2017	1	23	2	2	3	1	2		2	1	1	4	85	55	2	2	0		2	1	2	2	2	2	2	0
252	08.2017	1	23	2	5	1	1	2		1	1	0	3	115	65	1	2	0		2	1	2	2	2	2	2	0
253	08.2017	1	23	2	1	3	1	2		1	1	0	2	95	50	2	1	1		2	1	2	2	2	2	2	0
254	08.2017	1	23	2	2	3	1	2		1	1	0	2	110	80	2	2	0		2	2	2	2	2	2	2	0
255	08.2017	1	23	2	4	1	1	2	2	1	1	0	4	120	70	1	2	0		2	1	2	2	2	2	2	0
256	08.2017	1	23	1	2	2	1	1	1	2	2	2	3	135	90	1	2	0		2	2	2	2	2	2	2	0
257	08.2017	1	23	1	2	3	2	1		2	2	2	2	110	65	2	2	0		2	2	2	2	2	2	2	0
258	08.2017	1	23	1	4	3	1	2	2	2	2	2	3	120	70	2	2	0		2	1	2	2	2	2	2	0
259	08.2017	1	23	1	2	3	1	1	1	2	2	2	2	105	60	2	2	0		2	2	2	2	2	2	2	0
260	08.2017	1	23	1	1	3	1	1	1	2	1	2	1	140	80	2	2	0		2	2	2	2	2	2	2	0
261	08.2017	1	23	1	2	3	2	1		2	2	2	2	95	50	2	2	0		2	2	2	2	2	2	2	0
262	08.2017	1	23	1	3	1	2	2		2	2	2	3	115	70	2	2	0		2	2	2	2	2	2	2	0
263	08.2017	1	23	2	3	4	2	2		1	1	1	3	110	75	2	2	0		2	1	2	2	2	2	2	0
264	08.2017	1	23	2	3	3	2	2	1	1	1	0	4	120	85	1	2	0		2	1	2	1	2	2	2	0
265	08.2017	1	23	1	5	1	1	1		2	1	2	2	115	75	2	2	0		2	2	2	2	2	2	2	0
266	08.2017	1	23	1	2	3	2	2		2	2	2	3	120	80	2	2	0		2	1	2	2	2	2	2	0
267	08.2017	1	23	2	3	3	2	2	1	2	1	1	4	80	40	2	2	0		2	2	2	1	2	2	2	0
268	08.2017	1	23	1	5	3	3	1		2	1	1	4	125	65	1	2	0		2	1	2	2	2	2	2	0
269	08.2017	1	23	2	3	2	1	2		2	1	0	4	110	60	2	2	0		2	1	2	2	2	2	2	0
270	08.2017	1	23	2	3	1	3	2		2	2	2	4	120	75	1	2	0		2	1	2	2	2	2	2	0
271	08.2017	1	23	2	5	0	1	2		1	1	2	3	120	75	1	2	0		2	1	2	1	2	2	2	0
272	08.2017	1	23	2	1	5	3	2		2	2	0	3	110	65	2	2	0		2	1	2	2	2	2	2	0
273	08.2017	1	23	2	4	2	2	2		2	2	1	4	115	75	2	2	0		2	1	2	2	2	2	2	0
274	08.2017	1	23	2	1	3	1	2	1	2	1	0	3	115	85	2	2	0		2	1	2	2	2	2	2	0
275	08.2017	1	23	1	1	4	2	1	2	1	1	2	3	110	70	2	2	0		1	1	1	1	2	2	2	0
276	08.2017	1	23	2	1	4	2	1		1	2	2	3	115	75	2	2	0		2	1	2	1	2	2	2	0
277	08.2017	1	23	2	4	1	2	2		2	1	1	3	120	75	2	2	0		2	1	2	2	2	2	2	0
278	08.2017	1	23	2	2	2	2	2		1	2	0	3	125	85	2	1	1		2	1	2	2	2	2	2	0
279	08.2017	1	23	1	1	1	2	2	2			1	3	110	75	2	2	0		2	2	2	2	2	2	2	0
280	08.2017	1	23	1	5	3	3	1		2	2	2	3	165	95	1	2	0		2	2	2	1	2	2	2	0
281	08.2017	1	23	2	5	2	1	2		2	2	1	4	160	90	1	2	0		2	1	2	2	2	2	2	0
282	08.2017	1	23	2	2	3	1	2		2	1	1	2	115	80	2	2	0		2	2	2	2	2	2	2	0
283	08.2017	1	23	1	3	1	1	2		2	1	0	4	105	80	2	2			2	2	2	2	2	2	2	0
284	08.2017	1	23	2	2	3	1	2	2	1	1	1	4	105	70	2	2	0		2	1	2	1	2	2	2	0
285	08.2017	1	23	1	1	3	2	1	2	2	2	2	3	115	65	2	2	0		2	1	2	2	2	2	2	0
286	08.2017	1	23	1	2	2	2	1		2	2	1	4	100	60	2	2			2	2	2	2	2	2	2	0
287	08.2017	1	23	2	1	5	2	2		2	2	1	3	90	60	2	2	0		2	1	2	2	2	2	2	0
288	08.2017	1	23	2	3	4	2	2		2	2	1	4	115	80	1	1	0		1	2	2	1	2	2	2	0
289	08.2017	1	23	2	1	4	2	2	1	2	1	1	4	110	75	2	2	0		2	1	2	1	2	2	2	0
290	08.2017	1	22	2	2	3	2	1		2	1	0	3	110	65	2	2	0		2	1	2	1	2	2	2	0
291	08.2017	1	23	2	2	4	2	2	2	2	1	1	3	95	65	2	2	0		2	2	2	2	2	2	2	0
292	08.2017	1	23	1	5	0	1	1		2	2	0	3	100	60	1	2	0		2	1	2	1	2	2	2	0
293	08.2017	1	23	2	5	3	1	2		1	1	0	4	110	66	2	2	0		2	1	2	2	2	2	2	0
294	08.2017	1	23	2	3	1	1	2		2	2	0	4	135	85	1	2	0		2	1	2	1	2	2	2	0
295	08.2017	1	23	1	3	4	2	2		1	1	0	2	125	75	2	2	0		2	1	2	2	2	2	2	0
296	08.2017	1	23	2	1	3	1	2		1	2	2	4	95	55	2	2	0		2	1	2	2	2	2	2	0
297	08.2017	1	23	2	3	3	3	2		1	1	2	4	145	90	1	1	1		2	2	2	2	2	2	2	0
298	08.2017	1	23	2	1	4	1	2		2	2	1	4	119	71	2	2	0		2	2	2	2	2	2	2	0
299	08.2017	1	23	2	1	5	1	2		1	1	2	2	105	60	2	2		0	2	1	2	2	2	2	2	0
300	08.2017	1	23	1	2	0	1	2		1	1	2	2	100	55	2	2	0		2	1	2	1	2	2	2	0
301	08.2017	1	23	1	4	1	1	2		2	2	0	3	110	70	2	2	0			0			2	2	2	0
302	08.2017	1	23	2	2	4	1	2		1	1	2	2	115	75	2	2	0		2	1	2	2	2	2	2	0
303	08.2017	1	23	2	5	3	1	2		2	2	1	2	120	80	2	2		0	2	1	2	2	2	2	2	0
304	08.2017	1	23	2	1	3	2	2	2	2	2	1	2	100	60	2	2	0		2	1	2	2	2	2	2	0
305	08.2017	1	23	1	2	3	3	1	2	2	1	0	3	110	75	2	2		0	2	1	2	2	2	2	2	0
306	08.2017	1	23	1	3	2	2	1		2	1	0	3	105	80	2	2	0		2	1	2	1	2	2	2	0
307	08.2017	1	23	2	2	2	2	2		2	1	0	2	90	60	2	2	0		2	1	2	2	2	2	2	0
308	08.2017	1	23	2	2	3	3	2		1	1	1	3	90	60	2	2	0		2	1	2	2	2	2	2	0
309	08.2017	1	23	2	2	2	2	2		2	2	0	3	105	75	2	2		0	2	2	2	2	2	2	2	0
310	08.2017	1	23	2	5	0	1	2		2	1	1	3	120	75	2	2		0	2	1	2	2	2	2	2	0
311	08.2017	1	23	2	2	1	3	2		2	2	0	3	110	65	2	2		0	2	1	2	2	2	2	2	0
312	08.2017	1	23	1	5	2	1	2		2	2	0	2	95	60	2	2		0	2	1	2	2	2	2	2	0
313	08.2017	1	23	2	5	3	1	2		2	2	0	4	115	75	1	1		0	2	1	2	1	2	2	2	0
314	08.2017	1	23	2	2	3	2	2		2	2	1	3	110	65	2	2	0		2	1	2	2	2	2	2	0
315	08.2017	1	23	2	1	4	2	2	1	2	2	2	4	105	65	2	2	0		2	1	2	2	2	2	2	0
316	08.2017	1	23	1	3	1	2	1	1	2	1	2	1	110	60	2	2	0		2	1	2	1	2	2	2	0
317	08.2017	1	23	1	2	4	2	1	2	2	2	2	4	115	75	1	2	0		2	1	2	1	2	2	2	0
318	08.2017	1	23	1	4	0	1	1		2	2	0	2	135	80	2	1	1		2	1	2	2	2	2	2	0
319	08.2017	1	23	2	2	3	2	2		2	1	2	3	105	70	2	1	0		2	1	2	1	2	2	2	0
320	08.2017	1	23	2	3	1	2	2		2	1	1	3	125	80	2	1	1		2	1	2	1	2	2	2	0
321	08.2017	1	23	2	4	4	1	2	1	2	1	1	4	120	75	2	2	0		2	1	2	1	2	2	2	0
322	08.2017	1	23	1	5	0	1	1		1	1	0	2	130	70	2	1	1		2	1	2	1	2	2	2	0
323	08.2017	1	23	2	1	3	2	2		2	1	1	3	110	75	2	2	0		2	1	2	1	2	2	2	0
324	08.2017	1	23	2	1	4	2	2		2	1	1	3	115	85	2	2	0		2	1	2	2	2	2	2	0
325	08.2017	1	23	1	2	4	2	2		2	1	1	3	120	80	2	2	0		2	1	2	2	2	2	2	0
326	08.2017	1	23	2	1	5	2	2		2	2	0	3	95	60	2	2	0		2	2	2	2	2	2	2	0
327	08.2017	1	23	2	1	4	1	2		2	2	1	3	95	65	2	2		0	1	2	2	2	2	2	2	0
328	08.2017	1	23	2	3	3	1	2		2	1	0	4	108	80	2	2			1	2	1	1	2	2	2	0
329	08.2017	1	23	2	4	0	1	2		1	1	0	4	130	80	1	1		1	1	2		2	2	2	2	0
330	08.2017	1	23	2	5	0	1	2		2	2	1	3	115	75	2	2	0		1	2	1	1	2	2	2	0
331	08.2017	1	23	2	1	4	2	2		2	2	2	2	110	75	2	2	0		2	1	2	2	2	2	2	0
332	08.2017	1	23	2	3	2	2	2		2	2	2	3	125	85	1	2				0			2	2	2	0
333	08.2017	1	23	2	3	1	1	2		2	2	1	4	115	75	2	1		1	2	2	2	2	2	2	2	0
334	08.2017	1	23	2	3	3	3	2		2	2	1	4	115	65	1	2		0	1	1	1	1	2	2	2	0
335	08.2017	1	23	2	5	2	1	2		2	1	0	4	136	69	1	1	1		2	1	2	1	2	2	2	0
336	08.2017	1	23	2	1	3	1	2		2	2	2	2	115	70	2	2	0		2	2	2	2	2	2	2	0
337	08.2017	1	23	2	2	3	2	2		1	1	1	4	115	70	2	2		0	2	1	2	2	2	2	2	0
338	08.2017	1	23	2	2	3	1	2		1	1	1	2	139	70	1	2	0		1	1	1	1	2	2	2	0
339	08.2017	1	23	2	4	4	1	2		2	2	0	4	125	80	1	1		1	1	1	1	1	2	2	2	0
340	08.2017	1	23	2	5	0	1	2		2	2	1	4	120	75	2	2		0	2	2	2	2	2	2	2	0
341	08.2017	1	23	1	3	3	3	2		1	1	2	3	110	80	2	2	0		1	2	1	2	2	2	2	0
342	08.2017	1	23	2	1	3	2	2		2	2	2	4	105	70	2	2	0		2	2	2	2	2	2	2	0
343	08.2017	1	23	2	1	4	2	2		2	2	1	2	100	60	2	2	0		2	2	2	2	2	2	2	0
344	08.2017	1	23	2	1	4	2	2		2	2	2	2	115	75	2	2	0		2	2	2	2	2	2	2	0
345	08.2017	1	23	2	2	3	2	2		2	1	1	4	105	60	2	2	0		2	2	2	2	2	2	2	0
346	08.2017	1	23	2	3	1	1	2		2	1	1	2	105	80	2	2		0	1	1	1	2	2	2	2	0
347	08.2017	1	23	2	1	4	2	2		2	2	1	2	115	70	2	2	0		2	2	2	2	2	1	1	1
348	08.2017	1	23	2	2	2	1	2		2	2	2	4	110	75	2	2	0		1	1	1	1	2	2	2	0
349	08.2017	1	23	1	2	1	2	2		2	2	2	2	105	65	2	2	0		2	2	2	2	2	2	2	0
350	08.2017	1	23	2	2	3	2	2		2	2	2	4	110	80	2	2		0	2	1	2	2	2	2	2	0
351	08.2017	1	23	2	2	2	2	2		2	1	1	4	105	75	2	2		0	2	2	2	2	2	2	2	0
352	08.2017	1	23	2	2	3	1	2		2	1	2	4	105	65	2	2	0		2	2	2	2	2	2	2	0
353	08.2017	1	23	2	3	3	2	2		2	2	1	2	110	75	2	2	0		2	1	2	2	2	2	2	0
354	08.2017	1	23	1	4	2	1	2		2	2	0	4	105	70	1	2	0		2	1	2	1	2	2	2	0
355	08.2017	1	23	1	1	4	1	2		2	2	1	4	120	80	2	2	0		2	1	2	1	2	2	2	0
356	09.2017	1	11	2	5	0	2	2	2	2	2	0	2	150	100	1	1	0		2	1	2	2	2	2	2	0
357	08.2017	1	23	1	2	4	3	1		2	2	1	3	105	70	2	2	0		2	1	2	1	2	2	2	0
358	08.2017	1	23	1	4	2	1	2		1	1	1	4	135	75	2	1	0		2	1	2	1	2	2	2	0
359	08.2017	1	23	1	3	2	1	2		2	2	0	3	105	65	2	2	0		2	2	2	2	2	2	2	0
360	08.2017	1	23	1	2	4	2	2		2	2	1	3	110	70	2	2	0		2	1	2	2	2	2	2	0
361	08.2017	1	23	1	3	3	2	2		2	2	0	3	105	65	2	2	0		2	1	2	2	2	2	2	0
362	08.2017	1	23	2	2	2	1	2		2	2	2	4	105	60	2	2	0		2	1	2	2	2	2	2	0
363	08.2017	1	23	2	5	0	1	2		1	1	0	2	110	65	2	2	0		2	2	2	2	2	2	2	0
364	08.2017	1	23	2	2	3	1	2		2	1	1	4	105	75	2	2	0		2	1	2	2	2	2	2	0
365	08.2017	1	23	2	4	2	1	2		2	2	1	3	110	70	2	1	1		2	1	2	1	2	2	2	0
366	08.2017	1	23	2	3	1	1	2	1	2	2	2	4	105	70	2	1	1		2	1	2	1	2	2	2	0
367	08.2017	1	23	1	2	1	2	1	1	2	2	0	4	115	70	2	2	0		2	1	2	2	2	2	2	0
368	08.2017	1	23	1	1	3	1	1		1	1	1	2	100	70	2	2	0		2	1	2	2	2	2	2	0
369	08.2017	1	23	1	1	5	1	2	2	2	2	0	2	120	75	2	2	0		2	1	2	2	2	2	2	0
370	08.2017	1	23	1	3	1	1	1		2	1	2	2	90	60	2	2	0		2	2	2	2	2	2	2	0
371	08.2017	1	23	2	5	3	1	2	1	2	2	1	4	105	60	2	2	0		2	1	2	2	2	2	2	0
372	08.2017	1	23	1	1	4	1	1	1	2	2	0	4	100	55	2	2	0		2	1	2	2	2	2	2	0
373	08.2017	1	23	1	1	5	3	1		2	2	1	3	100	60	2	2	0		2	1	2	2	2	2	2	0
374	08.2017	1	23	2	5	0	1	2	1	1	1	0	3	120	65	2	1	1		2	1	2	1	2	2	2	0
375	08.2017	1	23	1	4	4	3	1		2	1	0	3	110	60	2	1	1		2	1	2	2	2	2	2	0
376	08.2017	1	23	1	5	3	1	2		2	2	1	2	105	70	2	2	0		2	1	2	2	2	2	2	0
377	08.2017	1	23	1	1	4	1	2		1	2	2	3	115	80	2	2	0		2	1	2	2	2	2	2	0
378	08.2017	1	23	1	1	4	2	2	1	2	2	1	2	120	75	2	2		0	2	1	2	2	2	2	2	0
379	08.2017	1	23	1	1	3	1	1		1	1	2	3	115	65	2	2	0		2	1	2	2	2	2	2	0
380	08.2017	1	23	2	1	5	2	2		2	2	2	3	95	55	2	2		0	2	2	2	2	2	2	2	0
381	08.2017	1	23	2	1	3	2	2		2	2	1	2	115	70	2	2	0		2	2	2	2	2	2	2	0
382	08.2017	1	23	2	1	5	2	2		2	1	0	3	105	65	2	2	0		2	1	2	1	2	2	2	0
383	08.2017	1	23	2	2	5	1	2		1	1	0	3	115	80	2	2	0		2	1	2	2	2	2	2	0
384	08.2017	1	23	2	4	0	1	2		2	2	1	3	125	75	1	2	0		2	1	2	1	2	2	2	0
385	08.2017	1	23	2	3	1	1	2		2	2	0	4	110	75	1	2	0		2	1	2	1	2	2	2	0
386	08.2017	1	23	2	3	1	2	2		2	2	1	4	100	60	2	2		0	2	1	2	2	2	2	2	0
387	08.2017	1	23	2	2	2	1	2		2	2	2	4	120	70	2	2	0		2	1	2	1	2	2	2	0
388	09.2017	1	24	2	3	4	3	2		1	1	0	4	110	70	2	1	1		2	1	2	1	2	2	2	0
389	09.2017	1	24	2	5	1	1	2		2	2	1	3	115	75	2	1	1		2	2	2	2	2	2	2	0
390	09.2017	1	24	2	1	3	2	2		2	2	1	3	105	65	2	2	0		2	2	2	2	2	2	2	0
391	09.2017	1	24	1	3	4	1	2		2	2	0	4	115	70	1	2	0		2	1	2	1	2	2	2	0
392	09.2017	1	24	2	2	2	2	2		2	2	2	4	130	75	2	2	0		2	1	2	1	2	2	2	0
393	09.2017	1	24	2	5	1	2	2		2	2	0	4	150	80	1	1		1	2	1	2	1	2	2	2	0
394	09.2017	1	24	2	5	5	2	2		2	1	0	4	105	60	1	2	0		2	1	2	1	2	2	2	0
395	08.2017	1	23	1	3	0	3	2	2	2	1	0	2	110	65	2	2	0		2	1	2	2	2	2	2	0
396	08.2017	1	23	1	4	1	2	1		2	2	1	4	160	90	1	1	1		2	1	2	2	2	2	2	0
397	08.2017	1	23	2	4	3	2	2		2	2	1	3	115	75	2	2	0		2	2	2	2	2	2	2	0
398	08.2017	1	23	1	4	4	3	2		2	2	0	4	120	80	2	1	1		2	1	2	1	2	2	2	0
399	08.2017	1	23	1	1	4	1	2		2	2	0	2	105	55	2	1	1		2	1	2	2	2	2	2	0
400	08.2017	1	23	1	3	5	2	2		2	2	2	4	115	80	2	2			2	1	2	1	2	1	1	1
401	08.2017	1	13	1	3	4	3	2		2	1	0	3	110	70	2	2		0	2	1	2	2	1	1	1	2
402	08.2017	1	13	1	3	3	2	2		2	2	1	4	120	80	2	2	0		2	1	2	1	2	2	2	0
403	08.2017	1	13	1	4	2	1	2		2	2	0	4	120	80	1	1		1	2	1	2	2	2	2	2	0
404	08.2017	1	13	1	1	3	2	2		2	1	1	3	110	80	2	2	0		2	1	2	1	2	2	2	0
405	08.2017	1	13	1	2	3	1	2		1	1	0	4	140	100	1	1	1		2	2	2	1	2	2	2	0
406	08.2017	1	13	1	2	4	1	2		1	1	0	2	90	60	2	2		0	2	2	2	2	2	2	2	0
407	08.2017	1	13	1	2	4	3	2		2	2	1	3	105	80	1	2	0		2	1	2	2	2	2	2	0
408	08.2017	1	13	1	1	2	1	2	2	1	2	1	1	100	65	2	2	0		2	1	2	1	2	2	2	0
409	08.2017	1	13	1	2	3	2	1		2	1	0	4	120	75	2	2	0		2	1	2	1	2	2	2	0
410	08.2017	1	12	1	5	4	3	2		2	2	2	4	130	90	1	2	0		2	2	2	2	2	2	2	0
411	08.2017	1	12	1	2	5	3	2	3	2	2	0	2	105	75	2	2		0	2	2	2	2	2	2	2	0
412	08.2017	1	13	1	4	5	2	1		2	1	1	3	130	80	1	1	0		2	2	2	2	1	2	1	1
413	08.2017	1	13	2	1	4	1	2		1	1	0	4	100	70	2	2	0		2	1	1	1	2	2	2	0
414	08.2017	1	13	1	3	4	2	2		2	2	1	3	135	85	2	2	0		2	1	2	2	2	2	2	0
415	08.2017	1	13	1	1	4	2	2		2	2	0	2	95	55	2	2	0		2	2	2	2	2	2	2	0
416	08.2017	1	13	1	5	3	1	2		2	2	0	4	130	75	1	1	0		2	2	2	2	2	2	2	0
417	08.2017	1	13	2	4	2	2	2		2	1	0	4	135	70	1	1		1	1	1	1	1	2	2	2	0
418	08.2017	1	13	1	5	4	3	2		2	1	0	3	100	70	1	1		1	2	2	2	2	2	1	1	1
419	08.2017	1	13	1	2	2	1	2	1	1	2	0	3	100	70	2	2	0		2	1	2	1	2	2	2	0
420	08.2017	1	13	1	2	3	1	1	1	2	2	1	3	130	80	1	2	0		2	1	2	2	2	1	1	1
421	08.2017	1	13	1	3	4	2	1	3	1	2	2	4	130	83	2	2	0		2	1	2	1	2	2	2	0
422	08.2017	1	13	1	5	4	3	1		2	2	0	3	135	70	2	2	0		2	1	2	2	2	2	2	0
423	08.2017	1	13	1	1	4	2	2	2	2	1	2	2	115	75	2	2	0		2	1	2	1	2	2	2	0
424	08.2017	1	13	1	2	4	2	1		2	2	0	2	130	85	2	2	0		2	1	2	1	2	2	2	0
425	08.2017	1	13	1	2	3	1	2		1	1	1	4	110	80	2	2	0		2	1	2	1	2	2	2	0
426	08.2017	1	13	1	5	3	1	2		2	2	0	3	130	60	1	1		1	2	2	2	2	1	2	1	1
427	08.2017	1	13	2	5	1	1	2	1	1	1	0	4	160	103	1	1		1	2	1	2	2	2	2	2	0
428	08.2017	1	13	1	1	3	2	1		1	2	1	2	105	60	2	2	0		2	2	2	2	2	2	2	0
429	08.2017	1	13	2	2	3	3	2		2	2	1	4	135	80	1	2		0	2	2	2	2	2	2	2	0
430	08.2017	1	13	2	2	4	1	2		2	2	0	4	125	85	2	2		0	1	2	1	2	2	2	2	0
431	08.2017	1	13	1	1	3	2	2	1	2	2	0	3	100	60	2	2	0		2	1	2	1	2	2	2	0
432	08.2017	1	13	1	4	2	1	1		2	1	0	3	170	98	1	1	1		2	2	2	1	2	1	1	1
433	08.2017	1	13	2	2	2	1	2		1	1	1	3	100	63	2	2		0	1	2	1	2	2	2	2	0
434	08.2017	1	13	1	3	4	1	2	1	2	1	1	3	135	83	2	2	0		2	1	2	1	2	2	2	0
435	08.2017	1	13	1	2	1	2	1		1	1	2	4	95	65	2	2	0		1	1	1	1	2	2	2	0
436	08.2017	1	13	1	4	2	2	2		2	1	0	4	130	90	2	2	0			0			1	1	1	2
437	08.2017	1	13	2	1	3	2	2		2	1	0	4	140	85	1	2	0		2	1	2	1	2	2	2	0
438	08.2017	1	13	2	3	4	2	2		2	2	0	4	140	90	1	1		1	2	2	2	2	2	2	2	0
439	08.2017	1	13	1	3	4	2	2		2	2	1	2	100	75	2	2	0		1	2	2	1	2	1	1	1
440	08.2017	1	13	1	3	4	3	2		1	2	0	4	135	85	2	1		1		0			2	2	2	0
441	08.2017	1	22	2	4	3	2	2	1	2	1	0	3	128	85	2	1		1	2	1	2	1	2	2	2	0
442	08.2017	1	22	1	3	2	2	1				2	1	110	70	2	2	0		2	2	2	2	2	2	2	0
443	08.2017	1	22	2	3	2	1	2		1	1	1	4	110	83	2	2	0		2	1	2	1	2	2	2	0
444	08.2017	1	22	2	2	2	2	2		1	1	0	4	110	80	2	1	1		2	1	2	2	2	2	2	0
445	08.2017	1	22	2	2	3	2	2		1	1	0	3	110	70	2	2	0		2	1	2	2	2	2	2	0
446	08.2017	1	22	2	1	4	2	2		1	1	2	2	105	78	2	2	0		2	1	2	2	2	2	2	0
447	08.2017	1	22	2	2	1	2	2				1	3	108	70	2	2	0		2	1	2	2	2	2	2	0
448	08.2017	1	22	2	3	3	1	2				1	4	120	90	1	2	0		2	2	2	2	2	2	2	0
449	08.2017	1	22	2	2	4	3	2		2	1	1	4	105	70	2	1	0		2	1	2	1	2	2	2	0
450	08.2017	1	22	2	2	3	3	2	1	1	1	0	3	115	75	2	2	0		2	1	2	2	2	2	2	0
451	08.2017	1	22	1	4	4	1	1		2	1	1	3	125	65	1	1	0		2	1	2	1	2	1	1	1
452	08.2017	1	22	2	4	3	1	2		2	1	0	4	150	85	1	1	1		2	1	2	1	1	1	1	2
453	08.2017	1	22	2	2	3	2	2		1	1	0	3	110	80	2	2		0	2	1	2	2	2	2	2	0
454	08.2017	1	22	1	3	3	1	2	2	2	1	1	3	90	60	2	2	0		2	1	2	2	2	2	2	0
455	08.2017	1	22	1	1	3	2	1		2	1	0	3	100	70	2	2	0		2	1	2	1	2	2	2	0
456	08.2017	1	22	1	2	3	2	2		2	1	1	4	105	73	2	2	0		2	1	2	1	2	2	2	0
457	08.2017	1	22	2	2	2	2	2	3	2	1	0	3	120	75	2	2	0		2	1	2	2	2	2	2	0
458	08.2017	1	22	1	5	3	2	1		2	1	1	3	100	50	2	2	0		2	1	2	2	2	1	1	1
459	08.2017	1	22	2	1	4	1	2		1	2	2	3	115	80	2	2	0		2	1	2	1	2	2	2	0
460	08.2017	1	13	2	5	0	1	2		2	2	0	4	140	75	2	2	0		2	1	2	2	2	2	2	0
461	08.2017	1	13	2	4	2	2	2		1	1	0	4	135	80	1	1		1	2	1	2	1	2	1	1	1
462	08.2017	1	13	1	5	2	1	2		1	2	1	4	110	75	1	1	1		2	1	2	1	2	1	1	1
463	08.2017	1	13	1	5	4	1	2	2	2	2	0	3	100	70	2	1	1		2	1	2	1	2	1	1	1
464	08.2017	1	13	1	2	4	3	1	1	1	1	1	2	118	80	2	2	0		2	1	2	2	2	2	2	0
465	09.2017	1	11	1	1	5	3	1		2	2	0	1	110	60	2	2	0		2	2	2	2	2	2	2	0
466	08.2017	1	13	1	3	2	2	2		2	1	0	3	100	60	1	2	0		2	2	2	2	2	1	1	1
467	08.2017	1	13	2	2	3	1	2	1	1	1	0	3	110	80	2	2		0	2	1	2	2	2	1	1	1
468	08.2017	1	13	1	2	3	3	1		2	1	1	4	93	65	2	2	0		2	1	2	1	2	2	2	0
469	08.2017	1	13	2	4	2	2	2		1	1	0	4	115	75	1	2	0		2	1	2	2	2	1	1	1
470	08.2017	1	13	1	1	4	2	2		2	2	2	3	135	70	1	2	0		2	2	2	2	2	2	2	0
471	08.2017	1	13	2	1	3	3	2		2	2	0	3	110	80	1	2	0		2	2	2	2	2	2	2	0
472	08.2017	1	13	2	2	2	2	2		2	1	0	4	100	60	2	2	0		2	2	2	2	2	2	2	0
473	08.2017	1	13	1	3	2	1	2		1	1	2	3	95	65	2	2	0		2	1	2	2	2	2	2	0
474	08.2017	1	13	2	2	3	2	2		1	1	0	4	105	60	2	1	1		2	1	2	1	2	2	2	0
475	08.2017	1	13	2	2	2	1	2		1	1	0	3	105	65	2	2	0		2	1	2	2	2	2	2	0
476	08.2017	1	13	2	1	3	2	2		2	1	0	2	100	65	2	2		0	2	2	2	2	2	2	2	0
477	08.2017	1	13	2	2	1	1	2		1	2	0	4	100	70	2	2	0		2	1	2	1	2	2	2	0
478	08.2017	1	13	2	2	1	3	2		2	1	0	4	100	70	2	2	0		1	1	1	1	2	2	2	0
479	08.2017	1	13	1	2	1	1	2	2	1	2	1	4	110	75	1	2	0		2	1	2	1	2	2	2	0
480	08.2017	1	13	1	1	4	2	1		2	1	2	2	110	70	2	2	0		2	1	2	2	2	2	2	0
481	08.2017	1	13	2	1	2	1	2		1	2	0	3	115	75	2	2	0		2	1	2	2	2	2	2	0
482	08.2017	1	13	2	3	4	2	2		2	2	0	4	105	75	1	2		0	2	1	2	2	2	2	2	0
483	08.2017	1	13	1	5	3	2	2		2	1	0	4	120	80	2	1	1		2	1	2	1	2	2	2	0
484	08.2017	1	13	2	1	4	2	2		2	1	0	1	105	90	1	2		0	2	2	2	2	2	2	2	0
485	08.2017	1	13	2	4	2	2	2		1	1	0	4	105	65	2	2		0	2	1	2	2	2	2	2	0
486	08.2017	1	13	2	4	0	1	2	1	2	1	0	4	155	75	1	1		1	2	1	2	2	2	2	2	0
487	08.2017	1	13	1	1	3	2	1	2	1	1	0	3	125	70	2	2	0		2	2	2	1	2	2	2	0
488	08.2017	1	22	2	4	4	3	1		2	2	0	4	125	85	1	1	1		1	2	1	1	2	2	2	0
489	08.2017	1	22	2	1	4	3	2		2	1	2	2	95	60	2	2	0		1	2	1	2	2	2	2	0
490	08.2017	1	22	2	1	4	2	2	2	2	1	2	2	120	70	2	2	0		2	2	2	2	2	1	1	1
491	08.2017	1	22	1	5	4	3	1		2	2	1	4	115	90	2	2	0		1	1	1	1	2	1	1	1
492	08.2017	1	22	2	2	4	2	2	3	1	2	0	3	115	95	1	2		0	2	2	2	2	2	2	2	0
493	08.2017	1	22	2	3	3	1	1		2	2	0	3	115	80	2	2		0	1	2	1	1	2	2	2	0
494	08.2017	1	22	2	1	4	3	2		2	1	1	2	110	70	2	2	0		2	2	2	2	2	2	2	0
495	08.2017	1	22	2	5	3	2	2		1	2	0	4	110	95	1	1	0		2	1	2	1	2	2	2	0
496	08.2017	1	22	2	3	4	2	2		1	2	0	3	125	90	1	2		0	2	2	2	2	2	2	2	0
497	08.2017	1	22	2	3	3	1	2		1	1	0	4	115	75	2	1		1	1	1	1	2	2	2	2	0
498	08.2017	1	22	2	5	3	1	2		1	2	0	4	120	80	2	2	0		1	1	1	2	2	2	2	0
499	08.2017	1	22	2	1	3	2	2		2	1	2	4	85	63	2	2	0		2	2	2	2	2	2	2	0
500	08.2017	1	22	1	1	4	2	2	1	2	1	1	3	105	73	2	2	0		2	1	2	2	2	2	2	0
501	08.2017	1	22	1	2	3	3	1	1	2	1	0	3	105	70	1	2	0		2	1	2	1	2	2	2	0
502	08.2017	1	22	1	2	4	2	1	2	1	1	2	3	120	80	2	2	0		2	1	2	1	2	2	2	0
503	08.2017	1	22	1	1	4	3	1	2	2	1	1	4	125	85	2	2	0		1	1	1	1	2	2	2	0
504	08.2017	1	22	1	3	3	3	1	1	2	2	0	3	95	55	1	2	0		2	1	2	2	2	2	2	0
505	08.2017	1	22	1	2	4	3	1		1	1	1	3	110	70	2	2	0		2	1	2	2	2	2	2	0
506	08.2017	1	22	2	2	3	3	2	2	1	1	2	4	105	70	2	2	0		2	1	2	1	2	2	2	0
507	08.2017	1	22	1	2	4	2	1		2	1	0	3	130	90	2	2	0		1	1	1	1	2	2	2	0
508	08.2017	1	22	2	3	3	3	2		2	1	1	4	115	83	2	2	0		2	1	2	2	2	2	2	0
509	08.2017	1	22	1	3	3	3	2	2	2	2	1	3	110	70	2	2	0		2	1	2	2	2	2	2	0
510	08.2017	1	22	2	1	2	2	1		2	1	0	2	110	65	2	2		0	2	1	2	2	2	2	2	0
511	08.2017	1	22	2	4	3	1	2		2	1	0	4	118	70	2	2		0	2	1	2	1	2	1	1	1
512	08.2017	1	22	2	1	3	2	2		2	1	2	3	125	85	2	2	0		2	1	2	2	2	2	2	0
513	08.2017	1	22	2	1	3	2	2		2	1	2	2	115	70	2	2	0		2	1	2	2	2	2	2	0
514	08.2017	1	22	1	3	3	3	2	1	2	2	0	4	115	70	2	2	0		2	2	2	2	2	2	2	0
515	08.2017	1	22	1	3	3	2	1	1	2	1	0	3	115	80	2	2	0		2	1	2	2	2	2	2	0
516	08.2017	1	22	1	3	4	3	1	1	2	1	0	2	110	70	2	2	0		2	2	2	2	2	1	1	1
517	08.2017	1	22	1	2	5	3	1		2	1	0	3	120	70	2	2	0		2	1	2	2	2	2	2	0
518	08.2017	1	22	1	3	3	2	2		1	1	0	4	105	75	2	2	0		2	2	2	2	2	2	2	0
519	08.2017	1	22	2	1	2	2	2		1	1	0	2	105	70	2	2	0		2	2	2	2	2	2	2	0
520	08.2017	1	22	2	2	2	2	2		1	1	0	4	110	80	2	2	0		2	2	2	2	2	2	2	0
521	08.2017	1	22	1	2	2	2	2		2	1	0	4	115	75	2	2	0		2	2	2	2	2	2	2	0
522	08.2017	1	22	2	2	3	2	2		2	1	0	3	100	70	2	2	0		2	2	2	2	2	2	2	0
523	08.2017	1	22	2	2	3	3	2		1	1	0	3	105	70	2	2	0		2	2	2	2	2	2	2	0
524	08.2017	1	22	2	2	2	3	2		1	1	1	4	120	70	2	1	1		1	1	2	1	2	2	2	0
525	08.2017	1	22	2	2	4	2	2		2	1	2	2	95	65	2	2	0		2	2	2	2	2	2	2	0
526	08.2017	1	22	2	1	4	3	2		2	1	0	3	90	60	2	2		0	2	2	2	2	2	2	2	0
527	08.2017	1	22	2	4	4	1	2		2	2	0	4	140	90	2	2	0		1	1	2	1	2	2	2	0
528	08.2017	1	22	2	1	4	2	2		1	2	0	2	105	75	2	2	0		2	2	2	2	2	2	2	0
529	08.2017	1	22	1	3	2	2	2	2	2	2	1	3	120	80	2	1		1	2	1	2	1	2	2	2	0
530	08.2017	1	22	2	2	4	2	1	2	2	1	2	3	95	60	2	2	0		2	2	2	2	2	2	2	0
531	08.2017	1	22	2	4	3	2	1		1	1	0	2	105	65	2	2	0		2	2	2	1	2	2	2	0
532	08.2017	1	22	2	3	1	2	2	2	1	1	0	4	120	85	2	2	0		2	1	2	2	2	2	2	0
533	08.2017	1	22	2	1	4	2	1		1	2	0	3	100	70	2	2	0		2	1	2	2	2	2	2	0
534	08.2017	1	22	2	3	1	2	2		1	2	0	4	140	90	1	1		0	2	2	2	2	2	2	2	0
535	08.2017	1	22	2	1	4	2	2	2	1	2	0	2	100	60	2	2	0		2	2	2	2	2	2	2	0
536	08.2017	1	22	1	2	3	3	1	1	2	1	0	3	105	70	2	2	0		2	1	2	2	2	2	2	0
537	08.2017	1	22	1	1	3	2	1		1	1	0	2	110	65	2	2	0		2	1	2	2	2	2	2	0
538	09.2017	1	11	2	2	2	1	2		2	1	1	4	105	80	2	2	0		2	1	2	2	2	2	2	0
539	09.2017	1	11	2	1	2	2	2		2	1	0	4	100	50	2	2	0		2	1	2	2	2	2	2	0
540	09.2017	1	11	2	3	2	1	2		1	1	0	4	85	55	2	1	1		1	1	1	1	2	2	2	0
541	09.2017	1	11	1	4	2	2	2	1	1	1	0	4	110	65	2	1	1		2	1	2	1	2	2	2	0
542	09.2017	1	11	1	2	1	2	1		2	2	1	4	110	60	1	1	1		2	1	2	2	2	2	2	0
543	09.2017	1	11	1	1	2	1	2		2	1	2	3	110	60	2	2	0		2	2	2	2	2	2	2	0
544	09.2017	1	11	1	3	4	1	2		1	1	0	4	105	60	2	2	0		2	2	2	2	2	1	1	1
545	09.2017	1	11	2	1	5	1	2		1	2	0	4	105	65	2	2	0		2	1	2	2	2	2	2	0
546	09.2017	1	11	1	3	4	2	2	1	1	1	0	3	100	65	1	2	0		2	2	2	2	2	2	2	0
547	09.2017	1	11	1	3	4	2	1		2	1	0	3	100	55	2	2	0		2	2	2	2	2	2	2	0
548	09.2017	1	11	2	5	0	2	2		1	2	1	3	100	60	1	2	0		2	1	2	1	2	2	2	0
549	09.2017	1	11	2	2	4	2	2		2	1	0	3	100	65	2	2	0		2	1	2	2	2	2	2	0
550	09.2017	1	11	1	5	3	1	2		2	2	1	3	145	85	1	1	0		2	2	2	2	2	2	2	0
551	09.2017	1	11	1	2	5	3	2		1	1	0	4	120	85	2	2	0		2	2	2	2	2	2	2	0
552	09.2017	1	11	1	2	0	1	2		1	1	0	3	100	70	2	2	0		2	1	2	1	2	2	2	0
553	09.2017	1	11	2	4	2	2	2		2	1	0	4	155	90	1	2	0		2	1	2	2	2	1	1	1
554	09.2017	1	11	2	4	1	1	2		2	1	0	4	125	65	2	1	1		2	1	2	2	2	2	2	0
555	09.2017	1	11	2	2	2	2	2		2	1	1	4	110	65	1	1	1		2	1	2	2	2	2	2	0
556	09.2017	1	11	2	3	2	3	2		2	2	0	4	105	60	2	1	1		2	1	2	1	2	2	2	0
557	09.2017	1	11	2	2	1	1	2		2	1	0	4	95	60	2	2	0		2	1	2	2	2	2	2	0
558	09.2017	1	11	2	4	1	1	2		2	1	2	4	110	75	1	2	0		2	1	2	2	2	2	2	0
559	09.2017	1	11	2	3	4	2	2		2	1	0	4	135	70	2	1	0		2	1	2	2	2	2	2	0
560	09.2017	1	11	2	5	0	1	2		2	2	0	4	115	70	2	2	0		2	1	2	2	2	2	2	0
561	09.2017	1	11	2	2	3	1	2		2	1	0	4	95	55	1	1	1		2	1	2	1	2	2	2	0
562	09.2017	1	11	2	5	0	1	2		1	1	0	3	115	50	2	2	0		2	1	2	2	2	2	2	0
563	09.2017	1	11	2	3	3	2	2		1	1	0	4	105	50	2	2	0		2	1	2	2	2	2	2	0
564	09.2017	1	11	2	4	0	1	2		2	1	0	4	105	60	1	2	0		2	1	2	1	2	2	2	0
565	09.2017	1	11	2	4	1	1	2		2	1	0	4	110	70	1	1	1		2	1	2	2	2	2	2	0
566	09.2017	1	11	2	1	3	2	2		2	1	0	4	85	60	2	2	0		2	1	2	2	2	2	2	0
567	09.2017	1	11	2	2	0	1	2		2	1	1	4	105	70	2	2	0		2	1	2	2	2	2	2	0
568	09.2017	1	11	2	1	1	1	2		2	1	0	4	105	80	2	2	0		2	1	2	2	2	2	2	0
569	09.2017	1	11	1	4	4	1	2		1	1	2	2	105	75	2	1	1		2	1	2	2	2	2	2	0
570	09.2017	1	11	2	2	4	3	2		2	1	0	4	115	75	2	2	0		1	1	1	1	2	2	2	0
571	09.2017	1	11	2	3	2	1	2		1	1	0	4	115	75	1	2	0		2	2	2	2	2	2	2	0
572	09.2017	1	11	2	1	4	1	2		2	1	0	2	100	70	2	2	0		2	1	2	2	2	2	2	0
573	09.2017	1	11	2	3	5	2	2	1	2	1	0	3	90	50	2	2	0		2	1	2	2	2	2	2	0
574	09.2017	1	11	1	4	4	1	1		2	1	0	4	130	70	1	1	0		2	1	2	2	2	1	1	1
575	09.2017	1	11	2	3	5	2	2	1	2	1	0	2	95	60	2	2	0		2	1	2	2	2	2	2	0
576	09.2017	1	11	1	3	5	1	1		1	1	1	2	100	70	2	2	0		2	1	2	1	2	2	2	0
577	09.2017	1	11	2	4	5	2	2		2	1	0	4	110	70	1	1	0		1	2	2	1	2	1	1	1
578	09.2017	1	11	2	3	3	3	2		2	1	0	4	115	70	2	2	0		2	1	2	1	2	2	2	0
579	09.2017	1	11	2	1	5	2	2	1	2	2	2	3	120	85	2	2	0			0			2	2	2	0
580	09.2017	1	11	1	4	3	2	1		2	1	0	4	100	60	2	2	0		2	1	2	2	2	2	2	0
581	09.2017	1	11	1	3	3	3	2		1	2	1	4	110	70	2	2	0		2	1	2	1	2	2	2	0
582	09.2017	1	11	2	1	4	2	2		1	1	0	2	95	55	2	2	0		2	2	2	2	2	2	2	0
583	08.2017	1	22	1	3	4	3	2		2	1	0	4	135	90	2	1	0		2	1	2	2	2	2	2	0
584	08.2017	1	22	1	5	4	1	2		2	1	0	4	115	75	1	2	0	0	2	1	2	1	2	2	2	0
585	08.2017	1	22	2	1	4	2	2	1	2	1	2	2	100	80	2	2	0		2	2	2	2	2	2	2	0
586	08.2017	1	22	1	4	1	1	1		1	1	0	2	135	85	2	2	0		2	1	2	2	2	2	2	0
587	08.2017	1	22	2	1	3	2	2		2	2	2	4	110	90	1	1		1	2	1	2	2	2	2	2	0
588	08.2017	1	22	2	5	1	1	2	2	2	2	0	3	120	60	2	1	1		2	1	2	2	2	2	2	0
589	08.2017	1	22	2	1	3	3	1		2	1	1	3	100	78	2	2	0		2	1	2	2	2	2	2	0
590	08.2017	1	22	1	2	5	3	2		2	2	1	3	110	75	2	2	0		2	1	2	1	2	2	2	0
591	08.2017	1	22	2	1	3	3	2		2	1	1	4	90	70	2	2	0		2	1	2	1	2	2	2	0
592	08.2017	1	22	2	2	5	2	2		1	2	0	3	100	70	2	2		0	2	1	2	2	2	2	2	0
593	08.2017	1	22	2	2	3	3	2		2	1	2	3	95	65	2	2	0		2	1	2	1	2	2	2	0
594	08.2017	1	22	2	5	0	2	2		2	1	0	3	100	75	1	1	0		2	1	2	1	2	2	2	0
595	08.2017	1	22	1	3	4	2	2		2	1	0	4	100	65	2	2	0		2	2	2	1	2	2	2	0
596	08.2017	1	22	1	3	2	2	2		2	2	0	4	100	70	2	1	0		2	1	2	2	1	1	1	2
597	08.2017	1	22	2	2	2	2	2		2	1	0	4	110	65	2	2	0		2	1	2	2	2	2	2	0
598	08.2017	1	22	2	2	3	2	2		2	1	0	4	120	80	1	1	1		2	1	2	2	2	2	2	0
599	08.2017	1	22	1	4	3	2	2		1	1	0	4	145	115	1	2	0		2	1	2	1	2	1	1	1
600	08.2017	1	22	2	3	3	2	2		1	1	0	4	145	95	1	2		0	2	1	2	2	2	2	2	0
601	08.2017	1	12	1	4	3	2	2		2	1	0	4	95	60	2	2	0		2	2	2	2	2	2	2	0
602	08.2017	1	12	2	3	2	1	2		2	1	0	4	95	65	2	2	0		2	1	2	2	2	2	2	0
603	08.2017	1	12	2	4	0	3	2		2	2	0	4	110	70	2	1	1		2	1	2	2	2	2	2	0
604	08.2017	1	12	2	3	1	1	2	1	1	1	0	4	175	85	1	1			1	1	1	1	2	2	2	0
605	08.2017	1	12	1	1	3	2	1	1	2	2	1	2	120	75	2	2	0		2	1	2	2	2	2	2	0
606	08.2017	1	12	1	2	2	1	1	1	2	2	2	3	95	55	2	2	0		2	1	2	1	2	2	2	0
607	08.2017	1	12	1	4	2	2	1		2	2	2	4	135	85	1	1	0		2	1	2	1	2	2	2	0
608	08.2017	1	12	1	5	2	1	2		2	2	0	3	110	70	1	1	1		2	1	2	1	2	2	2	0
609	08.2017	1	12	1	4	2	3	2		2	2	0	4	120	70	2	2	0		2	1	2	1	2	2	2	0
610	08.2017	1	12	2	3	1	2	2		2	2	0	4	110	70	2	1	1		2	1	2	1	2	2	2	0
611	08.2017	1	12	2	4	2	2	2		1	1	0	4	95	65	1	2	0		2	1	2	1	2	2	2	0
612	29.08.2017	1	12	1	3	1	2	2	1	2	2	0	4	130	80	2	2	0		2	1	2	2	2	2	2	0
613	29.08.2017	1	12	1	1	1	1	1		2	1	0	3	110	65	2	2	0		2	2	2	2	2	2	2	0
614	28.08.2017	1	12	1	5	3	2	2		2	1	1	3	105	75	1	2	0		2	1	2	2	2	2	2	0
615	28.08.2017	1	12	1	1	2	1	2	1	1	2	0	4	115	75	2	2	0		2	1	2	2	2	2	2	0
616	08.2017	1	12	1	2	3	2	1	1	2	2	2	4	100	70	2	2	0		2	1	2	2	2	2	2	0
617	08.2017	1	12	1	1	4	2	1	2	2	1	2	3	115	75	2	2	0		2	1	2	2	2	2	2	0
618	08.2017	1	12	1	1	2	1	1	1	1	2	2	2	105	70	2	2	0		2	1	2	2	2	2	2	0
619	08.2017	1	12	1	2	4	3	1		2	2	1	2	85	55	2	2	0		2	1	2	2	2	2	2	0
620	08.2017	1	12	1	3	2	1	2		1	2	1	4	110	75	2	2	0		2	1	2	1	2	2	2	0
621	08.2017	1	12	1	1	2	2	2		2	2	2	3	115	80	2	2	0		2	2	2	2	2	2	2	0
622	08.2017	1	12	1	3	3	2	2	1	2	2	0	4	95	65	1	1	1		2	1	2	1	2	1	1	1
623	08.2017	1	12	1	1	3	1	1	2	2	2	2	2	105	80	2	2	0		2	2	2	1	2	2	2	0
624	08.2017	1	12	1	1	3	1	1	1	2	2	2	4	95	65	2	2	0		2	1	2	1	2	2	2	0
625	08.2017	1	12	1	1	2	1	1	2	2	2	2	3	90	60	2	2	0		2	1	2	2	2	2	2	0
626	08.2017	1	12	1	3	1	1	1		1	2	1	2	115	75	2	2	0		2	1	2	2	2	2	2	0
627	08.2017	1	12	1	1	3	2	2	1	2	2	2	3	110	80	2	2	0		2	1	2	2	2	2	2	0
628	08.2017	1	12	1	1	4	2	1		2	1	2		105	68	2	2	0		2	2	2	2	2	2	2	0
629	08.2017	1	12	1	1	4	2	2		1	1	2	3	115	70	2	2	0		2	2	2	2	2	2	2	0
630	08.2017	1	12	1	1	2	2	2		2	2	0	4	118	80	2	2		0	2	1	2	1	2	2	2	0
631	08.2017	1	12	1	5	0	1	2	2	2	1	0	2	105	55	2	2		0	2	1	2	2	2	2	2	0
632	08.2017	1	12	1	1	3	2	1		1	2	1	4	105	70	2	2	0		2	2	2	2	2	2	2	0
633	08.2017	1	12	1	4	1	1	2		1	1	0	3	115	65	2	2	0		2	1	2	2	2	2	2	0
634	08.2017	1	12	2	3	2	2	2		2	1	0	4	95	65	2	2	0		1	1	1	1	2	1	1	1
635	08.2017	1	12	2	3	1	1	2		2	2	0	4	95	65	2	2	0		2	1	2	2	2	2	2	0
636	08.2017	1	12	1	5	2	2	2	1	1	2	2	3	105	65	2	2	0		2	1	2	2	2	2	2	0
637	08.2017	1	12	1	1	3	3	1		2	2	1	3	115	70	2	2	0		2	2	2	2	2	2	2	0
638	08.2017	1	12	2	3	1	2	2		2	1	0	4	95	65	2	2	0		2	1	2	1	2	2	2	0
639	08.2017	1	12	2	2	2	2	2		2	2	0	4	115	80	2	2			2	1	2	1	2	2	2	0
640	08.2017	1	12	2	3	1	2	2	1	2	2	0	4	155	100	1	2	0		2	1	2	1	2	2	2	0
641	09.2017	1	11	1	4	2	2	1		1	2	1	4	170	100	1	1	1		2	1	2	1	1	2	1	1
642	08.2017	1	12	2	4	3	1	2		2	2	0	4	100	70	1	1	0		2	1	1	2	2	1	1	1
643	09.2017	1	11	1	3	2	1	2		2	1	0	4	115	70	1	1	1		2	2	2	2	1	2	1	1
644	08.2017	1	12	2	3	0	1	2		1	1	0	4	130	80	2	2		0	2	1	2	2	1	2	1	1
645	08.2017	1	12	2	4	3	1	2		1	1	0	3	90	50	2	1		1	2	1	2	2	2	2	2	0
646	08.2017	1	12	1	3	1	1	2		2	1	2	4	135	75	2	2	0		2	1	1	1	2	2	2	0
647	08.2017	1	12	1	1	2	2	2		2	2	2	3	85	45	2	2	0		2	1	2	2	2	2	2	0
648	08.2017	1	12	1	1	3	1	2	1	1	1	2	2	118	125	1	2			2	1	2	2	2	2	2	0
649	08.2017	1	12	1	4	1	1	1		1	2	2	3	135	63	1	1	1		1	1	1	1	2	2	2	0
650	08.2017	1	12	2	2	3	2	2		2	1	2	3	95	65	2	2	0		2	1	2	1	2	2	2	0
651	08.2017	1	12	1	3	3	2	2	2	1	1	0	4	115	78	2	2	0		2	1	2	1	2	1	1	1
652	08.2017	1	12	1	1	3	2	1		2	1	2	4	115	70	2	2	0		2	1	2	1	2	2	2	0
653	08.2017	1	12	2	5	0	1	2		2	1	0	3	140	80	2	2	0		2	1	2	1	2	2	2	0
654	08.2017	1	12	2	4	1	2	2		1	1	0	4	110	70	2	1		1	2	1	2	1	2	1	1	1
655	08.2017	1	23	2	1	5	1	2		1	1	0	2	105	55	2	2	0		2	1	2	2	2	2	2	0
656	08.2017	1	23	2	4	3	2	2		2	2	1	4	145	100	1	1	1		2	2	2	2	2	2	2	0
657	08.2017	1	23	1	2	0	1	2		2	2	0	4	140	90	1	2	0		2	1	2	1	2	2	2	0
658	08.2017	1	23	2	3	4	1	2		2	2	1	3	115	85	1	2	0		2	1	2	1	2	1	1	1
659	08.2017	1	23	2	5	1	1	2		2	2	0	2	125	75	2	2	0		2	1	2	2	2	2	2	0
660	08.2017	1	23	2	3	3	3	2	1	2	2	0	4	120	75	2	1	0		2	1	2	1	2	2	2	0
661	08.2017	1	23	1	3	2	1	1		1	1	1	3	100	70	2	2	0		2	1	2	1	2	2	2	0
662	08.2017	1	23	2	3	3	1	2		2	1	1	4	115	70	2	1	1		2	1	2	1	2	2	2	0
663	08.2017	1	23	2	1	2	1	2		1	1	1	3	100	65	2	2	0		2	1	2	1	2	2	2	0
664	08.2017	1	23	2	3	4	2	2		2	2	0	4	105	65	1	2		0	2	1	2	2	2	2	2	0
665	08.2017	1	23	2	4	3	1	2		1	1	1	4	100	95	1	2	0		2	1	2	1	2	2	2	0
666	08.2017	1	23	2	3	2	1	2		1	1	1	4	115	70	2	2	0		2	1	2	1	2	2	2	0
667	08.2017	1	23	2	2	2	1	2		2	2	1	3	95	60	2	2	0		2	1	2	2	2	2	2	0
668	08.2017	1	23	2	2	3	1	2		2	1	1	3	115	75	2	2	0		2	1	2	1	2	2	2	0
669	08.2017	1	23	2	3	2	2	2		2	2	0	4	110	75	2	2	0		2	1	2	2	2	2	2	0
670	08.2017	1	23	2	4	3	1	2		1	1	2	4	115	70	1	2	0		2	1	2	1	2	2	2	0
671	08.2017	1	23	2	3	3	1	2		1	1	2	4	115	75	2	2		0	2	2	2	2	2	2	2	0
672	08.2017	1	23	2	3	3	2	2		1	2	0	4	115	105	1	2	0		2	2	2	1	2	2	2	0
673	08.2017	1	23	2	4	2	1	2		2	1	0	4	110	80	2	2		0	2	1	2	2	2	1	1	1
674	08.2017	1	23	2	4	3	1	2		1	1	0	4	110	70	2	2	0		2	2	2	2	2	2	2	0
675	08.2017	1	23	2	2	2	1	2		1	1	2	4	110	70	2	2	0		2	1	2	2	2	2	2	0
676	08.2017	1	23	2	2	2	2	2		2	2	1	4	145	105	1	2	0		2	1	2	1	2	2	2	0
677	08.2017	1	23	2	1	3	1	2		2	1	0	4	100	60	2	2	0		2	1	2	2	2	2	2	0
678	08.2017	1	23	2	1	3	2	2		2	2	1	3	115	75	2	2			2	1	2	2	2	2	2	0
679	08.2017	1	23	2	1	5	2	2		1	2	0	3	115	85	2	2	0		2	1	2	2	2	2	2	0
680	08.2017	1	23	2	1	5	1	2		2	1	0	3	115	75	2	2	0		2	1	2	2	2	2	2	0
681	08.2017	1	23	2	3	2	1	2		2	2	1	4	105	70	2	2	0		2	2	2	2	2	2	2	0
682	08.2017	1	23	2	3	3	2	2		2	2	1	4	110	65	2	2	0		2	2	2	2	2	2	2	0
683	08.2017	1	23	2	3	5	3	2		2	2	0	4	110	60	2	1	0		2	1	2	1	2	2	2	0
684	08.2017	1	23	2	2	3	1	2		2	2	1	2	115	65	2	2	0		2	1	2	2	2	2	2	0
685	08.2017	1	23	2	4	3	1	2		2	2	1	3	115	75	2	2	0		2	2	2	1	2	2	2	0
686	08.2017	1	23	2	5	0	1	2		2	1	0	4	105	75	2	2	0		2	1	2	2	2	2	2	0
687	08.2017	1	23	2	5	0	1	2		2	2	0	4	110	65	2	2	0		2	2	2	2	2	2	2	0
688	08.2017	1	23	2	1	3	2	2		2	2	1	2	125	75	2	2	0		2	2	2	2	2	2	2	0
689	08.2017	1	12	1	1	3	2	2		1	1	1	2	110	80	2	2	0		2	1	2	2	2	2	2	0
690	08.2017	1	12	1	3	2	1	2		2	1	0	4	105	80	2	2	0		2	1	2	2	2	2	2	0
691	08.2017	1	12	1	2	1	1	2	1	1	1	0	4	103	75	2	2	0		2	1	2	2	2	2	2	0
692	08.2017	1	12	1	2	2	1	1		2	1	0	4	105	70	2	2	0		2	1	2	1	2	2	2	0
693	08.2017	1	12	1	3	3	1	2		1	2	1	4	105	70	2	2	0		2	1	2	2	2	2	2	0
694	08.2017	1	12	1	1	4	2	2		2	1	1	4	115	78	2	2	0		2	1	2	2	2	2	2	0
695	08.2017	1	12	2	4	1	3	2	1	1	1	0	4	115	70	1	2	0		2	1	2	2	2	2	2	0
696	08.2017	1	12	1	1	3	1	1		2	1	2	3	135	75	2	2	0		2	1	2	2	2	2	2	0
697	08.2017	1	12	2	3	2	1	2		1	1	0	4	110	60	2	2	0		2	1	2	2	2	2	2	0
698	08.2017	1	12	2	4	2	2	2		2	2	0	4	135	88	2	2	0		2	1	2	2	2	2	2	0
699	08.2017	1	12	2	3	1	2	2		1	1	0	4	135	85	1	2		0	2	2	2	2	2	2	2	0
700	08.2017	1	12	1	3	1	1	2	1	1	1	0	4	110	80	2	2	0		2	1	2	1	2	2	2	0
701	08.2017	1	13	1	5	1	1	1	2	2	2	0	4	135	80	2	1	0		2	2	2	2	2	2	2	0
702	08.2017	1	13	1	4	3	3	1		2	1	0	4	90	45	1	1	0		2	1	2	1	1	1	1	2
703	08.2017	1	13	1	3	3	2	2		1	1	1	4	125	80	1	2	0		1	2	1	1	2	2	2	0
704	08.2017	1	13	1	2	2	2	2		2	2	1	4	143	60	1	2	0		2	1	2	1	2	2	2	0
705	08.2017	1	13	2	3	3	2	2	1	1	1	0	4	130	80	2	2		0	1	1	1	2	2	2	2	0
706	08.2017	1	13	2	2	4	2	1		2	1	2	3	105	70	2	2	0		2	1	2	1	2	2	2	0
707	08.2017	1	13	2	3	2	2	2		2	1	0	4	120	80	1	2		0	2	2	2	2	2	2	2	0
708	08.2017	1	13	2	2	4	2	2		2	2	0	3	90	60	2	2		0	1	1	1	2	2	2	2	0
709	08.2017	1	13	2	4	3	2	2		2	1	1	4	115	75	1	2		0	1	2	1	2	2	2	2	0
710	08.2017	1	13	2	1	4	1	2		2	2	1	4	95	65	2	2		0	2	2	2	2	2	2	2	0
711	08.2017	1	13	1	4	4	2	2	3	2	2	1	2	100	55	2	2	0		2	2	2	2	2	2	2	0
712	08.2017	1	13	1	4	3	2	1	1	2	2	0	4	100	65	1	2	0		2	1	2	1	2	2	2	0
713	08.2017	1	13	1	3	2	2	1		2	2	2	2	110	70	2	2	0		2	2	2	2	2	2	2	0
714	08.2017	1	13	1	2	3	3	2	2	2	2	1	3	110	65	2	2	0		2	2	2	1	2	1	1	1
715	08.2017	1	13	1	4	3	2	1		2	2	0	3	120	70	2	2	0		2	1	2	2	2	2	2	0
716	08.2017	1	13	1	3	2	2	2	1	2	1	1	3	105	70	2	2	0		2	2	2	2	2	2	2	0
717	08.2017	1	13	1	4	3	1	1	2	2	2	1	2	95	55	2	2	0		1	2	1	2	2	2	2	0
718	08.2017	1	13	1	5	1	2	1	2	2	2	0	4	105	65	2	2	0		2	1	2	1	1	2	1	1
719	08.2017	1	13	1	3	0	2	1		2	2	0	4	105	65	2	2	0		2	2	2	2	2	2	2	0
720	08.2017	1	13	1	5	4	1	2		2	2	0	4	160	90	1	1	1		2	1	2	1	2	1	1	1
721	08.2017	1	13	2	3	1	1	2		2	2	0	4	100	65	2	2	0		2	1	2	1	2	2	2	0
722	08.2017	1	13	2	2	4	2	2		2	1	0	4	110	70	1	2	0		2	2	2	2	2	2	2	0
723	08.2017	1	13	2	1	4	1	2		2		0	1	115	70	2	2	0		2	1	2	2	2	2	2	0
724	08.2017	1	13	2	4	3	2	2		2	1	0	4	125	70	1	1	1		2	1	2	1	1	2	1	1
725	08.2017	1	13	2	3	2	1	2	1	1	2	0	4	130	70	1	2	0		2	1	2	1	2	2	2	0
726	08.2017	1	13	1	1	3	2	1		2	2	2	1	100	60	2	2	0		2	1	2	2	2	2	2	0
727	08.2017	1	13	1	5	1	1	2		2	2	0	3	120	55	1	1	1		2	1	2	2	2	2	2	0
728	08.2017	1	13	2	4	2	2	2		1	1	0	4	100	60	1	2	0		2	1	2	2	2	1	1	1
729	08.2017	1	13	2	5	4	1	2		2	2	0	4	100	65	2	2	0		1	1	1	2	2	1	1	1
730	08.2017	1	13	2	2	2	2	2		2	1	0	4	100	70	2	2	0		2	1	2	1	2	2	2	0
731	08.2017	1	13	1	3	2	2	2		2	2	0	3	100	45	2	2	0		2	1	2	2	2	2	2	0
732	08.2017	1	13	2	2	1	1	2		2	2	2	3	90	60	2	2	0		2	1	2	2	2	2	2	0
733	08.2017	1	13	1	2	2	2	2		2	2	0	4	95	60	2	2	0		2	1	2	1	2	2	2	0
734	08.2017	1	13	2	3	3	2	2		2	2	0	4	120	85	1	2	0		2	1	2	1	2	2	2	0
735	08.2017	1	13	2	4	1	1	2		1	1	0	3	90	60	1	1	0		2	1	2	2	2	2	2	0
736	08.2017	1	13	2	5	0	1	2		2	1	0	4	140	80	1	2	0		2	1	2	2	2	2	2	0
737	08.2017	1	13	1	2	4	2	2		2	2	2	3	110	80	2	2	0		2	1	2	1	2	2	2	0
738	08.2017	1	13	2	1	4	1	2		1	1	0	2	90	60	2	2		0	2	2	2	2	2	2	2	0
739	08.2017	1	13	2	4	1	2	2		2	2	0	4	148	90	1	1	1		2	2	2	1	2	2	2	0
740	08.2017	1	13	1	2	4	2	2	2	2	2	1	3	120	75	2	2	0		2	2	2	2	2	2	2	0
741	08.2017	1	13	1	1	4	2	1		1	1	1	4	110	70	2	2	0		2	2	2	2	2	2	2	0
742	08.2017	1	13	1	5	2	2	2		2	2	0	4	100	70	1	2	0		2	1	2	2	2	1	1	1
743	08.2017	1	13	2	1	3	1	2		1	2	1	4	110	68	2	2	0		2	2	2	2	2	2	2	0
744	08.2017	1	13	1	1	2	2	2		2	1	2	3	115	80	2	2	0		2	1	2	2	2	2	2	0
745	08.2017	1	13	1	2	3	2	2		2	2	2	4	125	75	2	2	0		2	2	2	1	2	2	2	0
746	08.2017	1	13	2	2	2	2	2		2	1	1	4	100	60	2	1	1		2	1	2	2	2	2	2	0
747	08.2017	1	13	2	2	2	3	2		1	1	0	4	95	60	1	2	0		2	1	2	2	2	2	2	0
748	08.2017	1	13	1	4	2	1	2		1	2	1	4	100	60	2	2	0		2	1	2	1	2	2	2	0
749	08.2017	1	13	2	4	0	2	2		1	2	0	4	140	70	1	1	0		2	1	2	1	2	2	2	0
750	08.2017	1	13	2	5	2	1	2		1	1	0	4	135	65	1	1	0		2	1	2	1	2	2	2	0
751	08.2017	1	13	1	5	5	2	2		2	2	1	2	100	55	2	2	0		2	1	2	2	2	1	1	1
752	08.2017	1	13	2	3	3	1	2		2	2	0	2	120	65	2	2	0		2	1	2	1	2	2	2	0
753	08.2017	1	13	2	2	4	2	2		2	2	0	2	100	70	2	2	0		2	1	2	2	2	2	2	0
754	08.2017	1	13	1	1	4	2	2		1	2	1	3	100	55	2	2		0	2	1	2	2	2	2	2	0
755	08.2017	1	13	1	4	1	1	2		1	2	1	3	145	100	1	2	0		2	1	2	2	2	2	2	0
756	08.2017	1	13	2	4	3	3	2	2	2	2	0	4	133	80	1	1	1		2	1	2	2	2	2	2	0
757	08.2017	1	13	1	4	4	3	1		2	2	0	4	130	70	2	2	0		2	1	2	1	2	2	2	0
758	08.2017	1	13	1	4	0	1	2		2	2	1	2	110	75	1	2	0		2	1	2	1	2	1	1	1
759	08.2017	1	13	2	1	5	3	2	1	2	1	0	3	93	60	2	2	0		2	1	2	2	2	2	2	0
760	08.2017	1	13	1	1	2	2	1		1	1	1	4	95	50	2	2	0		2	1	2	2	2	2	2	0
761	08.2017	1	13	1	1	4	3	2		2	2	0	4	125	88	2	1	1		2	1	2	2	2	2	2	0
762	08.2017	1	13	2	1	1	2	2		1	2	0	3	110	70	2	2	0		2	1	2	2	2	2	2	0
763	08.2017	1	13	2	4	3	3	2		2	2	0	3	95	55	2	2	0		2	1	2	2	2	2	2	0
764	08.2017	1	13	1	4	5	3	2		2	2	1	4	110	68	2	1	0		2	1	2	2	2	2	2	0
765	08.2017	1	13	2	2	4	2	2		1	2	2	3	80	60	1	1	0		2	1	2	2	2	2	2	0
766	08.2017	1	13	2	3	3	2	2		2	2	0	3	110	65	2	2	0		2	1	2	2	2	2	2	0
767	08.2017	1	13	2	1	2	2	2	2	2	2	1	3	110	80	2	2	0		2	2	2	2	2	2	2	0
768	08.2017	1	13	1	2	2	2	1		1	2	0	3	95	68	2	2	0		2	2	2	2	2	2	2	0
769	08.2017	1	13	1	1	3	1	2		1	2	1	3	95	60	2	2	0		2	2	2	2	2	2	2	0
770	08.2017	1	13	2	2	2	2	2	2	2	1	1	4	90	60	2	2	0		2	1	2	2	2	2	2	0
771	08.2017	1	13	1	4	4	3	1		1	2	1	3	125	70	2	2	0		2	2	2	1	2	2	2	0
772	08.2017	1	13	2	3	4	2	2		2	2	0	4	120	70	1	1		1	2	1	2	1	2	2	2	0
773	08.2017	1	13	2	1	3	1	2	1	1	2	0	3	95	60	2	2	0		2	2	2	2	2	2	2	0
774	08.2017	1	13	1	2	2	1	1		1	2	1	2	95	65	2	2	0		1	2	1	2	2	2	2	0
775	08.2017	1	13	2	2	3	3	2	1	2	2	0	4	145	93	1	2	0		2	1	2	1	2	2	2	0
776	08.2017	1	13	1	3	2	2	1	2	1	2	1	4	110	70	2	1		1	2	1	2	2	2	2	2	0
777	08.2017	1	13	1	1	5	2	1		2	2	0	3	115	63	2	2	0		2	1	2	1	2	2	2	0
778	08.2017	1	13	2	1	4	1	2		2	1	0	2	80	55	2	2	0		2	1	2	2	2	2	2	0
779	08.2017	1	13	2	3	3	3	2		2	2	0	4	125	73	1	2	0		2	1	2	1	2	2	2	0
780	08.2017	1	13	1	3	3	3	2		2	1	1	3	121	100	1	2	0		2	1	2	1	2	2	2	0
781	08.2017	1	13	2	4	3	3	2		2	2	0	4	128	80	2	2	0		2	2	2	1	2	2	2	0
782	08.2017	1	13	1	4	5	3	2	2	2	2	1	3	145	83	1	2	0		2	2	2	1	2	2	2	0
783	08.2017	1	13	1	3	5	3	1		2	2	1	2	110	70	2	2	0		2	1	2	2	2	1	1	1
784	08.2017	1	13	2	3	1	3	2		2	1	0	3	95	60	2	2	0		2	2	2	2	2	2	2	0
785	08.2017	1	13	1	1	5	2	2		2	2	0	2	100	68	2	2	0		2	2	2	2	2	2	2	0
786	08.2017	1	13	2	1	3	2	2		2	1	2	4	100	70	2	2	0		2	1	2	2	2	2	2	0
787	08.2017	1	13	2	1	4	3	2	1	2	1	1	3	95	65	2	2	0		2	2	2	2	2	2	2	0
788	08.2017	1	13	1	1	2	2	1		2	2	0	2	90	60	2	2	0		2	2	2	2	2	2	2	0
789	08.2017	1	13	2	3	2	2	2	1	1	1	0	4	100	65	2	2	0		2	1	2	2	2	2	2	0
790	08.2017	1	13	1	1	4	2	1		2	2	0	2	105	65	2	2	0		2	2	2	2	2	2	2	0
791	08.2017	1	13	2	1	3	1	2		1	1	1	4	105	70	2	2	0		1	2	1	1	2	2	2	0
792	08.2017	1	13	2	4	3	3	2		2	1	0	4	120	80	1	1	1		2	1	2	2	2	1	1	1
793	08.2017	1	13	2	4	2	2	2		2	1	1	4	125	80	1	2		0	2	1	2	2	2	1	1	1
794	08.2017	1	13	2	1	4	2	2		1	2	2	2	95	55	2	2		0	2	1	2	2	2	2	2	0
795	08.2017	1	13	2	2	1	2	2		2	1	0	4	90	65	2	2	0		2	1	2	1	2	2	2	0
796	08.2017	1	13	1	1	4	2	2		2	2	1	2	105	70	2	2	0		2	1	2	2	2	2	2	0
797	08.2017	1	13	2	1	5	2	2		2	2	0	2	93	70	2	2	0		2	1	2	2	2	2	2	0
798	08.2017	1	13	2	1	4	1	2		2	1	1	1	85	55	2	2	0		2	2	2	2	2	2	2	0
799	08.2017	1	13	2	3	4	2	2		2	1	0	3	105	75	2	2	0		2	2	2	2	2	2	2	0
800	08.2017	1	13	2	5	0	1	2		1	2	0	4	105	75	1	2	0		1	1	1	1	2	2	2	0
801	08.2017	1	12	2	5	2	1	2		2	2	0	4	140	95	1	2		0	2	1	2	2	2	2	2	0
802	08.2017	1	12	2	3	1	1	2		2	1	0	4	100	65	2	2		0	2	1	2	2	2	2	2	0
803	08.2017	1	12	2	5	0	2	2		1	1	0	4	125	65	2	1		1	2	1	2	2	2	2	2	0
804	08.2017	1	12	2	4	1	1	2		2	2	0	4	125	80	1	1		1	2	1	2	1	1	1	1	2
805	08.2017	1	12	2	1	3	1	2		1	2	0	3	100	70	2	2		0	2	1	2	2	2	2	2	0
806	08.2017	1	12	2	3	0	1	2		2	1	0	4	130	85	2	2	0		2	1	2	1	2	2	2	0
807	08.2017	1	12	2	1	3	2	2		2	2	0	3	100	70	2	2		0	2	2	2	2	2	2	2	0
808	08.2017	1	12	2	5	0	2	2		2	2	2	4	105	75	2	1		1	2	1	2	2	2	2	2	0
809	08.2017	1	12	2	2	1	1	2		2	2	0	4	110	80	1	2		0	2	1	2	2	2	2	2	0
810	08.2017	1	12	2	3	3	3	2		1	1	0	4	110	70	2	2		0	2	1	2	2	2	2	2	0
811	08.2017	1	12	2	3	3	1	2		2	2	0	4	110	75	2	2		0	2	1	2	2	2	2	2	0
812	08.2017	1	12	1	2	3	2	2		1	1	2	3	115	80	2	2	0		2	1	2	1	2	2	2	0
813	08.2017	1	12	1	2	5	2	2		2	2	2	3	100	60	2	2	0		2	2	2	2	2	2	2	0
814	08.2017	1	12	2	5	2	2	2		1	1	0	4	155	70	1	1	0		2	1	2	2	2	1	1	1
815	08.2017	1	12	1	1	5	2	2		1	1	2	3	105	60	2	2	0		2	1	2	1	2	2	2	0
816	08.2017	1	12	2	3	2	2	2	1	2	1	0	4	120	60	2	2		0	2	1	2	2	2	2	2	0
817	08.2017	1	12	1	1	3	2	1		2	2	2	3	130	80	2	2	0		2	1	2	2	2	2	2	0
818	09.2017	1	11	2	3	4	1	2	1	2	1	0	4	100	70	1	1	1		2	1	2	1	2	2	2	0
819	08.2017	1	12	1	5	1	1	1		2	1	1	3	120	65	1	1	1		2	2	2	2	2	2	2	0
820	08.2017	1	12	2	3	1	2	2		1	2	0	4	110	70	2	2		0	2	1	2	2	2	2	2	0
821	08.2017	1	12	2	5	0	1	2		2	1	0	4	140	95	1	2		0	2	2	2	2	1	2	1	1
822	08.2017	1	12	1	3	2	2	2		2	2	2	2	98	60	2	2		0	2	2	2	2	2	2	2	0
823	08.2017	1	12	1	3	1	1	2		1	2	2	3	90	58	2	2		0	2	1	2	2	2	2	2	0
824	08.2017	1	12	1	3	3	2	2		2	2	0	3	88	58	2	2		0	2	2	2	2	2	2	2	0
825	08.2017	1	12	1	1	2	1	2		1	2	0	4	115	80	2	2	0		2	1	2	1	2	2	2	0
826	08.2017	1	12	1	4	1	1	2		1	2	0	3	120	80	2	2	0		2	1	2	2	2	2	2	0
827	08.2017	1	12	1	5	2	1	2		2	2	1	4	130	80	1	2		0	2	1	2	2	2	2	2	0
828	08.2017	1	12	1	3	1	1	2		2	2	0	4	145	95	1	2		0	2	1	2	2	2	1	1	1
829	08.2017	1	12	2	5	0	1	2	2	1	1	0	4	130	75	1	2		0	2	2	2	2	2	2	2	0
830	08.2017	1	12	1	4	4	3	1		1	2	2	4	110	65	2	2		0	2	1	2	1	2	2	2	0
831	08.2017	1	12	2	1	2	2	2	1	2	2	0	2	110	75	2	2	0		2	1	2	2	2	2	2	0
832	08.2017	1	12	1	3	3	2	1		2	2	0	3	125	165	1	1	1		2	1	2	1	2	2	2	0
833	08.2017	1	12	2	2	3	2	2		2	1	0	4	130	80	2	2	0			0			2	2	2	0
834	08.2017	1	12	1	4	3	2	2		2	2	0	3	125	65	2	1	0		2	2	2	2	2	2	2	0
835	08.2017	1	12	1	3	3	2	2		1	1	2	3	120	80	2	2	0		2	2	2	2	2	2	2	0
836	08.2017	1	12	1	3	4	3	2		2	2	1	3	115	65	2	2	0		2	2	2	2	2	2	2	0
837	08.2017	1	12	2	2	1	1	2		2	1	1	3	100	75	2	2		0	2	1	2	2	2	2	2	0
838	08.2017	1	12	1	2	1	1	2		1	2	2	4	110	70	2	2		0	2	1	2	1	2	1	1	1
839	08.2017	1	12	1	2	3	2	2		2	2	2	2	90	50	2	2	0		2	1	2	2	2	2	2	0
840	08.2017	1	12	1	1	3	1	2		2	2	1	1	115	70	2	2	0		2	1	2	1	2	2	2	0
841	08.2017	1	12	2	5	0	1	2		2	2	0	4	115	70	2	1	1		2	1	2	1	1	2	1	1
842	08.2017	1	12	2	3	1	2	2		2	1	0	4	100	65	2	2	0		2	2	2	2	2	2	2	0
843	08.2017	1	12	2	4	2	3	2		2	1	0	4	115	75	2	2	0		2	1	2	2	2	2	2	0
844	08.2017	1	12	2	2	4	2	2		2	1	0	4	95	55	2	2	0		2	1	2	2	2	2	2	0
845	08.2017	1	12	2	4	1	1	2	2	2	2	1	4	85	50	2	2		0	2	1	2	1	2	2	2	0
846	08.2017	1	12	1	3	1	2	1		1	1	2	3	105	60	2	2	0		2	1	2	2	2	2	2	0
847	08.2017	1	12	2	2	2	2	2		1	1	0	4	105	65	2	2	0		2	1	2	1	2	2	2	0
848	08.2017	1	12	2	4	1	1	2		1	1	0	4	110	75	1	1		1	2	2	2	2	2	2	2	0
849	08.2017	1	12	1	3	4	2	2		1	2	0	4	100	70	1	1		1	2	1	2	2	2	2	2	0
850	08.2017	1	12	1	4	3	2	2		1	2	2	4	140	90	1	1		1	2	1	2	1	2	2	2	0
851	08.2017	1	12	2	1	4	1	2		1	2	1	3	95	60	2	2		0	2	1	2	2	2	2	2	0
852	08.2017	1	12	2	1	4	1	2	2	1	2	0	4	115	65	2	2		0	2	1	2	2	2	2	2	0
853	08.2017	1	12	2	1	2	1	1		2	1	0	1	80	50	2	2	0		2	1	2	2	2	2	2	0
854	08.2017	1	12	2	2	3	3	2		2	1	0	4	85	45	2	2	0		2	1	2	2	2	2	2	0
855	08.2017	1	12	2	5	2	2	2		1	2	0	4	115	60	2	2		0	2	1	2	2	2	2	2	0
856	08.2017	1	12	2	4	1	1	2		1	1	0	4	115	75	1	1	1		2	1	2	1	1	2	1	1
857	08.2017	1	12	2	2	3	2	2		1	1	0	4	135	85	2	2	0		2	1	2	1	2	2	2	0
858	08.2017	1	12	2	3	3	2	2		1	1	0	4	125	75	2	2	0		2	1	2	1	2	2	2	0
859	08.2017	1	12	2	2	2	1	2		2	2	0	4	115	78	2	2		0	2	1	2	2	2	2	2	0
860	08.2017	1	12	2	5	0	1	2		2	1	0	4	105	65	1	2		0	2	1	2	2	2	2	2	0
861	08.2017	1	12	2	3	2	2	2		2	2	0	4	95	55	2	2	0		2	1	2	2	2	2	2	0
862	08.2017	1	12	1	2	4	2	2		2	2	0	4	100	60	2	2	0		2	1	2	2	2	2	2	0
863	08.2017	1	12	2	1	4	2	2		2	1	0	3	95	60	2	2	0		2	2	2	2	2	2	2	0
864	08.2017	1	12	2	4	2	2	2		1	1	0	4	100	60	2	1	0		2	1	2	2	2	2	2	0
865	08.2017	1	12	1	1	4	2	2		2	1	0	4	95	60	2	2	0		2	1	2	2	2	2	2	0
866	08.2017	1	12	2	3	3	1	2		1	1	0	3	90	55	2	2	0		2	2	2	2	2	2	2	0
867	08.2017	1	12	1	5	0	1	2		1	1	0	4	100	65	2	2	0		2	1	2	1	2	2	2	0
868	08.2017	1	12	2	3	2	2	2		1	1	1	4	115	68	2	1		1	2	1	2	2	2	2	2	0
869	08.2017	1	12	1	5	2	3	2		2	1	1	4	120	75	2	1		0	2	1	2	2	2	2	2	0
870	08.2017	1	12	1	1	3	2	2		2	2	0	4	130	75	1	2	0		2	1	2	2	2	2	2	0
871	08.2017	1	12	1	1	4	1	2	1	2	2	0	4	100	60	2	2	0		2	1	2	1	2	2	2	0
872	08.2017	1	12	1	1	4	1	1	1	2	2	2	4	95	50	2	2	0		2	1	2	1	2	2	2	0
873	08.2017	1	12	1	1	3	1	1		2	2	1	3	85	50	2	2	0		2	1	2	1	2	2	2	0
874	08.2017	1	12	2	4	1	2	2		2	1	1	3	125	70	1	1	1		2	1	2	2	2	2	2	0
875	08.2017	1	12	1	4	3	1	2		2	1	1	4	105	60	2	1	1		2	1	2	1	2	2	2	0
876	08.2017	1	12	1	4	4	3	2		1	1	1	3	110	65	2	2	0		2	2	2	2	2	2	2	0
877	08.2017	1	12	1	2	5	3	2		2	2	1	3	105	65	2	2	0		2	1	2	2	2	2	2	0
878	08.2017	1	12	2	5	3	1	2		1	1	0	4	145	90	1	2		0	1	1	1	2	2	2	2	0
879	08.2017	1	12	1	4	2	2	2		2	2	0	4	120	70	1	1	1		1	2	1	1	2	2	2	0
880	08.2017	1	12	1	4	0	2	2		1	1	1	3	120	75	2	2	0		2	1	2	1	2	2	2	0
881	08.2017	1	12	1	4	4	3	2	2	2	1	0	4	100	60	1	1	1		2	1	2	1	2	2	2	0
882	08.2017	1	12	1	4	1	1	1		2	2	0	4	120	65	1	1	1		2	1	2	1	2	2	2	0
883	08.2017	1	12	2	4	1	2	2		2	1	1	4	190	85	1	1	1		2	1	2	1	2	2	2	0
884	08.2017	1	12	1	2	3	2	2		1	1	1	4	105	65	2	1	1		2	1	2	1	2	2	2	0
885	09.2017	1	11	2	2	4	3	2		2	1	0	4	115	70	2	2	0		2	1	2	2	2	2	2	0
886	09.2017	1	11	2	2	3	3	2	1	2	1	0	3	150	85	1	2	0		2	2	2	2	2	2	2	0
887	09.2017	1	11	1	3	1	3	1		2	1	2	4	100	70	2	2	0		2	1	2	2	2	2	2	0
888	09.2017	1	11	1	1	5	2	2		1	1	2	4	110	75	2	2	0		2	2	2	2	2	2	2	0
889	09.2017	1	11	1	4	4	2	2	2	2	1	1	3	90	50	2	2	0		2	1	2	1	2	2	2	0
890	09.2017	1	11	1	1	4	1	1	2	2	1	0	4	120	83	2	2	0		2	1	2	2	2	2	2	0
891	09.2017	1	11	1	5	5	2	1	2	2	1	1	1	110	70	2	2	0		2	2	2	2	2	2	2	0
892	09.2017	1	11	1	1	5	1	1	2	2	1	2	4	115	75	2	2	0		2	1	2	2	2	2	2	0
893	09.2017	1	11	1	2	1	2	1		2	2	0	4	113	73	2	2	0		2	2	2	2	2	2	2	0
894	09.2017	1	11	1	1	1	2	2	2	2	2	0	4	128	88	2	2	0		2	1	2	2	2	2	2	0
895	09.2017	1	11	1	2	5	3	1	1	2	1	0	4	125	86	2	2	0		2	1	2	2	2	2	2	0
896	09.2017	1	11	1	1	5	2	1		2	1	1	4	110	65	2	2	0		2	1	2	2	2	2	2	0
897	09.2017	1	11	2	4	1	3	2		2	1	0	4	135	80	1	1	1		2	1	2	2	2	2	2	0
898	09.2017	1	11	2	3	5	3	2	1	2	1	0	4	105	60	2	2	0		2	1	2	2	2	2	2	0
899	09.2017	1	11	1	3	0	3	1		2	2	0	4	105	70	1	2	0		2	2	2	2	2	2	2	0
900	09.2017	1	11	1	2	5	2	2	2	1	1	0	4	105	75	2	2	0		2	1	2	2	2	2	2	0
901	09.2017	1	11	1	5	4	3	1		2	2	1	4	120	75	1	2	0		2	1	2	2	2	1	1	1
902	09.2017	1	11	1	2	5	3	2	2	1	1	0	4	120	75	2	2	0		2	1	2	2	2	2	2	0
903	09.2017	1	11	1	2	3	2	1		2	2	0	4	105	75	2	2	0		2	2	2	2	2	2	2	0
904	09.2017	1	11	1	1	5	1	2	1	2	2	2	4	100	50	2	2	0		2	1	2	1	2	2	2	0
905	09.2017	1	11	1	1	4	2	1		2	2	1	3	100	55	2	2	0		2	1	2	1	2	2	2	0
906	09.2017	1	11	2	5	0	1	2		1	1	0	3	125	110	1	2	0		2	1	2	1	2	2	2	0
907	09.2017	1	11	2	4	3	2	2		1	1	0	4	135	65	1	1	1		2	1	2	1	1	2	1	1
908	09.2017	1	11	2	4	3	1	2		2	1	0	4	100	60	1	2	0		2	1	2	1	2	2	2	0
909	09.2017	1	11	2	4	4	2	2	1	1	1	1	4	115	70	2	1	1		2	2	2	1	2	2	2	0
910	09.2017	1	11	1	2	3	3	1		1	1	1	3	115	75	2	2		0	2	1	2	2	2	2	2	0
911	09.2017	1	11	1	3	3	3	2	1	2	1	1	4	120	83	2	2	0		2	1	2	2	2	2	2	0
912	09.2017	1	11	1	1	4	2	1	1	1	2	1	2	120	78	2	2	0		2	2	2	1	2	2	2	0
913	09.2017	1	11	1	4	3	3	1		2	2	1	3	120	80	2	1	1		2	2	2	2	2	2	2	0
914	09.2017	1	11	1	2	4	3	2	2	2	1	2	3	100	65	2	2	0		2	1	2	1	2	2	2	0
915	09.2017	1	11	1	4	3	3	1		2	1	1	3	110	75	2	1	1		2	2	2	1	2	2	2	0
916	09.2017	1	11	1	2	3	3	2		2	1	1	2	115	60	2	2	0		2	1	2	2	2	2	2	0
917	09.2017	1	11	1	1	5	2	2	3	2	2	0	3	100	70	2	2	0		2	2	2	1	2	2	2	0
918	09.2017	1	11	1	2	3	3	1		2	2	1	3	105	60	2	2	0		2	1	2	1	2	2	2	0
919	09.2017	1	11	1	1	5	3	2		2	2	1	2	125	75	2	2	0		2	1	2	1	2	2	2	0
920	09.2017	1	11	2	3	1	3	2	1	1	1	0	4	110	80	2	2	0		2	1	2	2	2	2	2	0
921	09.2017	1	11	1	3	3	3	1		2	2	1	4	120	80	2	2	0		2	1	2	1	2	2	2	0
922	09.2017	1	11	1	3	3	2	2	1	1	2	2	3	125	80	2	2	0		2	2	2	1	2	2	2	0
923	09.2017	1	11	1	1	4	1	1		2	1	0	2	100	50	2	2	0		2	1	2	1	2	2	2	0
924	09.2017	1	11	1	1	4	3	2	2	2	1	1	3	105	100	1	2	0		2	2	2	2	2	2	2	0
925	09.2017	1	11	1	3	4	3	1		2	2	2	2	100	65	2	2	0		2	2	2	2	2	2	2	0
926	09.2017	1	11	2	2	5	3	2		2	1	1	4	105	75	2	2	0		2	2	2	2	2	2	2	0
927	09.2017	1	11	2	2	4	3	2		2	2	0	4	120	70	1	2	0		2	1	2	2	2	2	2	0
928	09.2017	1	11	2	3	3	2	2		2	1	0	4	125	80	1	1	1		2	1	2	1	2	1	1	1
929	09.2017	1	11	2	3	4	3	2	1	2	2	0	2	100	60	2	2	0		2	1	2	2	2	2	2	0
930	09.2017	1	11	1	3	4	3	1	2	2	2	1	3	100	60	2	2	0		2	1	2	1	2	2	2	0
931	09.2017	1	11	1	2	2	1	1	2	1	2	2	4	110	68	2	2	0		2	1	2	2	2	2	2	0
932	09.2017	1	11	1	1	4	1	1		2	1	1	3	110	70	2	2	0		2	1	2	2	2	2	2	0
933	09.2017	1	11	1	4	2	1	2		2	2	0	2	100	65	2	2	0		1	1	1	2	2	2	2	0
934	09.2017	1	11	2	3	0	1	2		1	1	0	4	130	70	1	1	1		2	1	2	1	2	2	2	0
935	09.2017	1	11	2	2	2	1	2		1	1	0	3	105	70	2	2	0		2	1	2	2	2	2	2	0
936	09.2017	1	11	2	2	1	1	2		2	1	0	4	125	80	2	2	0		2	1	2	2	2	2	2	0
937	09.2017	1	11	2	3	3	1	2		1	1	0	4	125	75	1	2	0		2	1	2	1	2	2	2	0
938	09.2017	1	11	2	1	3	2	2	1	2	1	0	4	98	70	1	2	0		2	1	2	2	2	1	1	1
939	09.2017	1	11	1	3	3	1	1	2	2	1	0	3	85	45	2	2	0		2	1	2	2	1	1	1	2
940	09.2017	1	11	1	4	3	3	1		2	1	0	3	105	70	2	2	0		2	2	2	2	2	2	2	0
941	09.2017	1	11	1	1	0	1	2		2	1	2	2	105	68	2	1	0			0			2	1	1	1
942	09.2017	1	11	1	3	1	1	2		1	1	1	4	105	65	2	1	0		2	1	2	1	2	2	2	0
943	09.2017	1	11	2	1	3	1	2	2	1	1	0	4	78	53	2	2	0		2	1	2	2	2	2	2	0
944	09.2017	1	11	1	1	5	3	1		1	1	0	2	80	50	2	2	0		2	1	2	2	2	2	2	0
945	09.2017	1	11	2	3	3	2	2	1	2	1	1	4	100	65	1	1	0		2	1	2	2	2	2	2	0
946	09.2017	1	11	2	4	2	2	1		2	2	0	4	100	70	1	2	0		2	1	2	1	2	2	2	0
947	09.2017	1	11	2	4	2	2	2		2	1	0	3	100	60	2	1	1		2	1	2	2	2	2	2	0
948	09.2017	1	11	1	4	5	3	2		2	1	1	3	115	70	2	2	0		2	1	2	2	2	2	2	0
949	09.2017	1	11	1	3	5	3	2		2	1	0	3	110	70	2	2	0		2	1	2	2	2	2	2	0
950	09.2017	1	11	2	2	3	1	2		2	1	0	4	110	75	2	2	0		2	2	2	2	2	2	2	0
951	09.2017	1	11	2	4	4	2	2		2	1	0	4	105	65	2	2	0		2	1	2	1	2	2	2	0
952	09.2017	1	11	2	2	5	1	2		2	1	0	4	120	75	2	2	0		2	1	2	1	2	2	2	0
953	09.2017	1	11	1	1	5	2	2	2	2	2	1	2	100	60	2	2	0		2	1	2	1	2	2	2	0
954	09.2017	1	11	1	2	4	2	1	2	1	2	2	4	100	60	2	2	0		2	1	2	1	2	2	2	0
955	09.2017	1	11	1	1	5	2	1		2	1	0	4	115	65	2	2	0		2	2	2	2	2	2	2	0
956	09.2017	1	11	2	4	3	2	2	2	2	1	1	4	125	60	1	1	0		2	2	2	1	2	2	2	0
957	09.2017	1	11	1	1	5	1	1		2	2	0	3	95	60	2	2	0		2	1	2	2	2	2	2	0
958	09.2017	1	11	1	1	3	1	2		2	2	0	4	105	60	2	2	0		2	1	2	2	2	2	2	0
959	09.2017	1	11	1	1	5	2	2	2	2	2	0	3	105	65	2	2	0		2	2	2	2	2	2	2	0
960	09.2017	1	11	1	1	5	2	1		2	1	2	3	115	65	2	2	0		2	1	2	2	2	2	2	0
961	09.2017	1	11	2	1	2	1	2		2	1	1	4	95	60	2	2	0		2	1	2	2	2	2	2	0
962	09.2017	1	11	2	2	4	1	2	3	2	2	0	4	110	70	2	2	0		2	2	2	2	2	2	2	0
963	09.2017	1	11	1	2	2	3	1		1	2	1	2	115	80	2	2	0		2	2	2	2	2	2	2	0
964	09.2017	1	11	2	1	4	2	2	1	2	2	0	2	100	55	2	2	0		2	1	2	2	2	2	2	0
965	09.2017	1	11	1	1	3	1	1		2	1	2	2	100	70	2	2	0		2	1	2	2	2	2	2	0
966	09.2017	1	11	1	3	4	2	2		2	1	1	3	135	75	1	2	0		2	1	2	1	2	2	2	0
967	09.2017	1	11	1	4	4	2	2		2	2	2	3	115	75	1	2	0		2	1	2	1	2	2	2	0
968	09.2017	1	11	1	4	5	2	2		2	1	0	4	100	70	1	1	0		2	1	2	1	2	1	1	1
969	09.2017	1	11	1	3	5	3	2		1	1	0	3	105	65	2	2	0		2	1	2	1	2	2	2	0
970	09.2017	1	11	1	2	5	2	2		2	2	0	4	105	75	2	2	0		1	2	1	2	2	2	2	0
971	09.2017	1	11	1	3	5	2	2		1	1	1	2	100	60	2	2	0		2	1	2	1	2	2	2	0
972	09.2017	1	11	1	2	5	2	2		1	1	0	4	100	65	2	2	0		2	1	2	1	2	2	2	0
973	09.2017	1	11	2	4	0	1	2		1	1	0	3	100	60	1	2	0		2	2	2	1	2	2	2	0
974	08.2017	1	12	2	3	4	2	2		2	2	1	4	90	50	2	2		0	2	1	2	2	2	2	2	0
975	08.2017	1	12	1	3	4	1	2	1	2	2	0	3	120	80	1	1		0	2	1	2	2	2	2	2	0
976	08.2017	1	12	1	1	4	2	1		2	2	1	4	105	65	2	2		0	2	1	2	2	2	2	2	0
977	08.2017	1	12	1	4	3	2	2	1	1	1	2	4	130	70	1	2		0	2	1	2	2	2	2	2	0
978	08.2017	1	12	1	1	3	1	1		2	2	0	4	100	75	2	2	0		2	2	2	2	2	2	2	0
979	08.2017	1	12	1	1	4	1	2	2	1	1	1	2	130	85	2	2		0	2	2	2	2	2	2	2	0
980	08.2017	1	12	1	3	3	3	1	3	2	2	1	4	95	60	2	2		0	2	1	2	1	2	2	2	0
981	08.2017	1	12	1	1	5	1	1		1	2	2	3	100	60	2	2		0	2	1	2	1	2	2	2	0
982	08.2017	1	12	2	3	1	1	2	2	2	2	0	3	100	75	2	1		1	2	1	2	1	2	2	2	0
983	08.2017	1	12	1	2	1	1	1		1	1	1	3	120	65	2	2	0		2	1	2	2	2	2	2	0
984	08.2017	1	12	1	3	3	1	2		1	1	0	3	115	70	2	2		0	2	1	2	1	2	2	2	0
985	08.2017	1	12	1	3	1	1	2		1	1	0	4	105	65	2	2		0	2	2	2	2	2	2	2	0
986	08.2017	1	12	1	3	1	2	2	1	1	1	0	4	120	70	2	1	1		2	1	2	1	2	2	2	0
987	08.2017	1	12	1	3	3	3	1	3	2	2	1	4	100	60	2	2		0	2	1	2	2	2	2	2	0
988	08.2017	1	12	1	2	1	1	1		2	2	0	2	105	60	2	2		0	2	1	2	2	2	2	2	0
989	08.2017	1	12	1	1	5	2	2		1	1	0	3	105	65	2	2		0	2	1	2	1	2	2	2	0
990	09.2017	1	11	2	3	3	3	2		1	2	1	2	100	60	2	2	0		2	1	2	1	2	2	2	0
991	09.2017	1	11	1	1	3	2	2		1	1	2	4	100	60	2	2	0		2	2	2	2	2	2	2	0
992	09.2017	1	11	1	2	4	2	2		2	2	0	3	105	60	2	2	0		2	1	2	1	2	2	2	0
993	09.2017	1	11	1	5	3	2	2		1	2	1	4	135	80	2	1		0	1	2	1	2	2	2	2	0
994	09.2017	1	11	2	1	4	1	2		1	2	2	4	90	55	2	1	1		1	1	1	2	2	2	2	0
995	09.2017	1	11	2	1	4	1	2	1	1	1	0	4	95	65	2	2	0		2	2	2	2	2	2	2	0
996	09.2017	1	11	1	2	2	2	1		2	1	0	4	115	80	2	2	0		1	2	2	1	2	2	2	0
997	09.2017	1	11	1	3	5	3	2		2	2	0	4	120	85	1	2	0		1	1	2	1	2	2	2	0
998	09.2017	1	11	1	4	3	2	2		2	1	0	4	100	70	2	2	0		2	2	2	1	2	2	2	0
999	09.2017	1	11	1	5	3	2	2	2	2	1	0	4	115	70	1	2	0		2	1	2	2	2	1	1	1
1000	09.2017	1	11	1	3	2	2	1	1	2	2	0	3	105	65	2	2	0		2	1	2	1	2	2	2	0
1001	09.2017	1	11	1	2	4	3	1		2	1	0	4	105	75	2	2	0		2	1	2	1	2	2	2	0
1002	09.2017	1	11	1	3	3	1	2	1	2	2	1	2	105	70	2	2	0		2	2	2	2	2	2	2	0
1003	09.2017	1	11	1	1	5	2	1		2	1	0	3	115	80	2	2	0		2	2	2	2	2	2	2	0
1004	09.2017	1	11	1	5	3	2	2		2	1	0	4	130	85	2	2	0		2	2	2	1	2	2	2	0
1005	09.2017	1	11	1	3	5	3	2		1	1	0	3	125	63	1	1	1		2	1	2	1	2	2	2	0
1006	09.2017	1	11	1	4	3	1	2		1	1	0	3	110	70	1	2	0		2	1	2	1	2	2	2	0
1007	09.2017	1	11	2	4	1	1	2	2	2	2	0	4	125	115	1	2	0		2	1	2	2	2	2	2	0
1008	09.2017	1	11	1	3	2	2	1		2	1	0	3	115	70	2	2	0		2	1	2	1	2	2	2	0
1009	09.2017	1	11	1	3	3	2	2		1	1	0	4	140	83	1	1	1		2	1	2	1	2	2	2	0
1010	09.2017	1	11	2	2	3	1	2		2	2	0	3	95	60	2	2	0		2	1	2	1	2	2	2	0
1011	09.2017	1	11	1	5	4	1	2	2	1	1	0	1	85	55	2	1	1		2	1	2	2	2	1	1	1
1012	09.2017	1	11	1	3	4	3	1		2	2	2	2	80	55	2	2	0		2	1	2	1	2	2	2	0
1013	09.2017	1	11	2	3	3	2	2		1	1	0	4	105	65	1	1	1		2	1	2	2	2	2	2	0
1014	09.2017	1	11	1	1	4	2	2	1	2	2	1	3	110	70	2	2	0		2	1	2	2	2	2	2	0
1015	09.2017	1	11	1	1	4	2	1		2	2	0	2	115	65	2	2	0		2	1	2	1	2	2	2	0
1016	09.2017	1	24	2	5	1	1	2		2	2	0	4	110	85	2	2	0		2	1	2	2	2	2	2	0
1017	09.2017	1	24	2	2	3	3	2		2	2	1	3	120	85	1	2	0		2	2	2	2	2	2	2	0
1018	09.2017	1	24	2	2	3	2	2		2	2	1	4	115	75	2	2	0		2	1	2	2	2	2	2	0
1019	09.2017	1	24	2	2	3	1	2		2	2	1	3	110	70	2	2	0		2	2	2	2	2	2	2	0
1020	09.2017	1	24	2	2	3	2	2		2	2	0	4	140	80	2	2			2	2	2	2	2	2	2	0
1021	09.2017	1	24	2	1	3	2	2		2	2	1	4	125	75	2	2	0		2	1	2	2	2	2	2	0
1022	09.2017	1	24	2	3	2	1	2		2	2	1	4	115	75	2	2	0		2	1	2	2	2	2	2	0
1023	09.2017	1	24	2	3	3	2	2		2	2	0	4	115	75	1	2	0		2	1	2	1	2	2	2	0
1024	09.2017	1	24	2	5	0	1	2		2	2	0	4	125	80	1	1	0		2	1	2	1	2	2	2	0
1025	09.2017	1	24	2	5	2	2	2	2	2	1	1	4	128	75	1	1	1		2	1	2	2	2	2	2	0
1026	09.2017	1	24	1	2	3	2	1		2	2	1	4	115	80	2	2	0		2	2	2	1	2	2	2	0
1027	09.2017	1	24	1	4	2	1	2		2	2	1	4	120	80	2	1	1		2	1	2	1	2	2	2	0
1028	09.2017	1	24	1	5	3	1	2	3	2	2	0	4	160	95	1	1	0		2	1	2	1	2	2	2	0
1029	09.2017	1	24	1	3	1	1	1		2	2	1	3	135	90	1	1	1		2	1	2	1	2	2	2	0
1030	09.2017	1	24	1	4	2	2	2	2	2	2	2	3	125	80	2	2	0		2	1	2	1	2	2	2	0
1031	09.2017	1	24	1	1	0	2	1		2	2	0	4	115	75	2	2	0		2	1	2	1	2	2	2	0
1032	09.2017	1	24	1	1	4	2	2	2	2	2	1	3	105	65	2	2	0		2	1	2	1	2	2	2	0
1033	09.2017	1	24	1	2	1	1	1		2	2	1	3	120	80	2	2	0		2	2	2	2	2	2	2	0
1034	09.2017	1	24	2	5	1	1	2		2	2	0	4	140	90	1	2	0		2	1	2	2	2	2	2	0
1035	09.2017	1	24	1	5	2	1	2	1	2	2	0	4	115	70	2	1	1		2	2	2	1	2	2	2	0
1036	09.2017	1	24	1	4	1	1	1		2	2	0	3	140	90	2	2	0		2	1	2	2	2	2	2	0
1037	09.2017	1	24	2	5	1	1	2	3	2	1	0	4	125	80	1	1	0		2	2	2	2	2	2	2	0
1038	09.2017	1	24	1	3	5	3	1		2	2	0	3	95	55	2	2	0		2	1	2	1	2	2	2	0
1039	09.2017	1	24	2	5	0	2	2	2	1	1	0	2	110	80	2	2	0		2	1	2	2	2	2	2	0
1040	09.2017	1	24	1	4	2	1	1	2	2	1	1	2	105	70	1	2	0		2	2	2	2	2	2	2	0
1041	09.2017	1	24	1	4	4	1	1		2	2	0	3	120	80	2	1		1	2	1	2	1	2	2	2	0
1042	09.2017	1	24	1	5	1	1	2		1	2	0	4	135	75	1	2	0		2	2	2	2	2	2	2	0
1043	09.2017	1	24	1	4	2	3	2		2	2	0	3	115	80	2	1	1		2	1	2	1	2	2	2	0
1044	09.2017	1	24	2	4	5	2	2		2	1	1	4	115	75	2	1	1		2	1	2	1	2	2	2	0
1045	09.2017	1	24	2	1	1	2	2		1	2	0	4	110	70	2	2	0		2	2	2	2	2	2	2	0
1046	09.2017	1	24	2	4	2	1	2		2	2	0	3	120	80	2	1	1		2	1	2	1	2	2	2	0
1047	09.2017	1	24	2	2	5	2	2		1	2	1	2	110	70	2	2	0		2	2	2	2	2	2	2	0
1048	09.2017	1	24	2	4	3	2	2	1	1	2	1	4	115	75	2	2	0		2	1	2	1	2	2	2	0
1049	09.2017	1	24	1	1	4	1	1		2	2	1	2	105	65	2	2	0		2	1	2	1	2	2	2	0
1050	09.2017	1	24	2	3	3	2	2		2	2	0	2	120	80	2	2	0		2	1	2	1	2	2	2	0
1051	09.2017	1	24	2	1	5	1	2		2	1	0	3	120	80	2	2	0		2	2	2	2	2	2	2	0
1052	09.2017	1	24	2	2	3	2	2		2	1	0	4	85	45	2	2	0		2	2	2	2	2	2	2	0
1053	09.2017	1	24	2	3	3	2	2		2	2	1	4	105	60	2	2	0		2	1	2	2	2	2	2	0
1054	09.2017	1	24	1	3	3	1	2		2	2	0	3	115	60	2	2	0		2	1	2	1	2	2	2	0
1055	09.2017	1	24	2	3	2	2	2		2	2	0	4	95	65	2	2	0		2	2	2	1	2	2	2	0
1056	09.2017	1	24	1	4	3	3	2	1	2	2	0	4	120	80	2	2	0		2	2	2	2	2	2	2	0
1057	09.2017	1	24	1	2	4	2	1		2	1	0	2	90	50	2	2	0		2	2	2	2	2	2	2	0
1058	09.2017	1	24	1	3	1	2	2		2	2	0	4	160	90	1	1		1	2	2	2	2	2	2	2	0
1059	09.2017	1	24	2	3	3	1	2	2	2	2	1	2	120	80	2	2	0		2	1	2	2	2	2	2	0
1060	09.2017	1	24	1	3	4	1	1		2	1	1	1	85	80	1	2	0		2	2	2	1	2	2	2	0
1061	09.2017	1	24	1	2	3	2	2		1	1	0	4	120	80	2	2	0		2	2	2	1	2	2	2	0
1062	09.2017	1	24	1	5	1	1	2		2	2	1	3	130	90	1	1	1		2	1	2	1	2	2	2	0
1063	09.2017	1	24	2	4	3	1	2		2	2	2	4	115	75	2	1	1		2	1	2	2	2	2	2	0
1064	09.2017	1	24	1	4	4	1	2	2	2	2	0	4	150	95	1	2	0		2	1	2	1	1	2	1	1
1065	09.2017	1	24	1	4	3	3	1		2	2	1	4	125	85	2	2	0		2	1	2	2	2	2	2	0
1066	09.2017	1	24	1	5	4	3	2		2	1	1	2	115	75	2	2	0		2	1	2	2	2	2	2	0
1067	09.2017	1	24	1	5	3	1	2		2	2	0	4	130	90	2	2	0		2	1	2	2	2	2	2	0
1068	09.2017	1	24	1	3	3	2	2	3	2	2	0	4	105	60	2	2	0		2	1	2	2	2	2	2	0
1069	09.2017	1	24	1	4	1	1	1	3	2	2	0	2	120	80	2	2	0		2	2	2	2	2	2	2	0
1070	09.2017	1	24	1	2	2	2	1	1	2	2	0	4	130	80	2	1	1		2	1	2	1	2	2	2	0
1071	09.2017	1	24	1	3	3	2	1		2	2	1	3	130	80	2	2	0		2	1	2	1	2	2	2	0
1072	09.2017	1	24	1	5	1	2	2	1	2	2	0	3	130	70	2	2	0		2	1	2	1	2	2	2	0
1073	09.2017	1	24	1	2	2	1	1		2	2	1	2	115	75	2	2	0		2	1	2	2	2	2	2	0
1074	09.2017	1	24	2	5	0	2	2		1	1	0	4	135	85	1	2	0		2	1	2	1	2	2	2	0
1075	09.2017	1	24	2	3	1	2	2		2	2	2	3	115	75	2	1	1		2	1	2	1	2	2	2	0
1076	09.2017	1	24	2	2	1	2	2		2	2	1	3	100	60	2	2	0		2	2	2	2	2	2	2	0
1077	09.2017	1	24	2	2	1	1	2		2	2	2	4	105	70	2	2	0		2	1	2	1	2	2	2	0
1078	09.2017	1	24	2	2	3	2	2		2	2	1	4	110	70	1	2	0		2	2	2	2	2	2	2	0
1079	09.2017	1	24	1	2	3	1	2		2	2	1	4	115	70	2	2	0		2	1	2	2	2	2	2	0
1080	09.2017	1	24	1	1	0	2	2		2	2	2	2	115	70	2	2	0		2	2	2	2	2	2	2	0
1081	09.2017	1	24	1	3	3	1	2		2	2	0	3	120	80	2	2	0		2	1	2	1	2	2	2	0
1082	09.2017	1	24	2	2	3	2	2		2	2	1	4	100	70	2	2	0		2	1	2	2	2	2	2	0
1083	09.2017	1	24	2	3	3	1	2		2	2	0	4	95	65	2	2	0		2	1	2	2	2	2	2	0
1084	09.2017	1	24	1	5	1	1	2		2	2	0	3	115	65	2	1	1		2	1	2	1	2	1	1	1
1085	09.2017	1	24	1	5	1	1	2	2	2	2	1	3	140	90	2	2	0		2	1	2	2	2	1	1	1
1086	09.2017	1	24	1	3	2	2	1	2	2	2	1	4	110	65	1	2			2	1	2	1	2	2	2	0
1087	09.2017	1	24	1	3	2	2	1		2	2	1	3	105	65	2	2	0		2	1	2	1	2	2	2	0
1088	09.2017	1	24	2	1	5	1	2	1	2	1	0	3	100	70	2	2			2	1	2	2	2	2	2	0
1089	09.2017	1	24	1	3	1	2	1		2	2	0	2	95	55	2	2	0		2	1	2	2	2	2	2	0
1090	09.2017	1	24	1	1	2	2	2		2	1	0	2	95	50	2	2	0		2	2	2	2	2	2	2	0
1091	09.2017	1	24	1	3	5	1	2		2	1	0	3	100	60	2	2	0		2	1	2	1	2	2	2	0
1092	09.2017	1	24	2	4	5	1	2	1	1	1	0	4	105	65	2	2	0			0			2	2	2	0
1093	09.2017	1	24	1	3	4	2	1	2	2	2	2	3	100	60	2	2	0		2	2	2	2	2	2	2	0
1094	09.2017	1	24	1	1	5	2	1		2	1	0	2	125	75	2	2	0		2	1	2	1	2	2	2	0
1095	09.2017	1	24	1	2	4	3	2		2	2	1	4	125	85	1	2	0		2	1	2	1	2	2	2	0
1096	09.2017	1	24	2	4	4	2	2		2	2	0	4	120	85	1	1	0		2	1	2	1	2	2	2	0
1097	09.2017	1	24	2	1	5	2	2		2	2	0	3	100	60	2	2	0		2	1	2	1	2	2	2	0
1098	09.2017	1	24	2	2	1	1	2	2	2	2	0	2	120	75	2	2	0		2	1	2	2	2	2	2	0
1099	09.2017	1	24	1	1	5	3	1		2	1	2	2	80	50	2	2	0		2	2	2	2	2	2	2	0
1100	09.2017	1	24	1	5	5	3	2	1	2	1	0	4	100	60	1	1	1		2	1	2	2	1	2	1	1
1101	09.2017	1	24	1	2	5	3	1		2	2	2	4	115	70	2	2	0		2	1	2	1	2	2	2	0
1102	09.2017	1	24	2	3	4	2	2		2	1	0	4	105	65	2	2	0		2	1	2	1	2	2	2	0
1103	09.2017	1	24	2	5	0	1	2		2	2	0	4	135	90	1	1		1	2	2	2	2	2	2	2	0
1104	09.2017	1	24	2	1	4	2	2	2	2	2	0	1	90	70	2	2	0		2	1	2	2	2	2	2	0
1105	09.2017	1	24	1	2	1	2	1	2	2	2	2	4	145	105	1	2	0		1	1	1	1	2	2	2	0
1106	09.2017	1	24	1	3	2	2	1		2	2	1	3	135	70	1	2	0		2	1	2	1	2	2	2	0
1107	09.2017	1	24	1	4	2	1	2		2	2	2	3	105	60	2	1	1		2	1	2	1	2	2	2	0
1108	09.2017	1	24	2	4	0	1	2		2	2	1	3	135	85	1	1	0		2	1	2	1	2	2	2	0
1109	09.2017	1	24	1	4	4	3	2		2	2	1	3	125	85	2	1	1		2	1	2	1	2	2	2	0
1110	09.2017	1	24	1	3	1	2	2		1	1	0	4	150	90	1	1	0		2	1	2	2	2	2	2	0
1111	09.2017	1	24	1	2	3	3	2		2	1	0	3	130	85	2	2	0		2	2	2	2	2	2	2	0
1112	09.2017	1	24	1	1	4	3	2		2	2	1	2	105	60	2	2	0		2	2	2	2	2	2	2	0
1113	09.2017	1	24	2	4	4	3	2		2	2	0	3	140	70	1	2	0		1	1	2	1	2	2	2	0
1114	09.2017	1	24	1	4	2	1	2		2	2	0	3	120	80	2	2	0		2	1	2	1	2	2	2	0
1115	09.2017	1	24	1	5	3	1	2	2	2	2	0	4	135	90	1	2	0		2	1	2	1	1	1	1	2
1116	09.2017	1	24	1	3	3	3	1	2	2	2	1	2	100	60	1	2	0		2	1	2	2	2	2	2	0
1117	09.2017	1	24	1	5	1	1	1		2	2	0	3	125	75	2	2	0		2	1	2	2	2	2	2	0
1118	09.2017	1	24	1	3	2	1	2		2	2	0	4	110	60	1	2	0		2	1	2	2	2	1	1	1
1119	09.2017	1	24	1	2	1	1	2	1	2	2	1	3	105	65	2	2	0		2	1	2	2	2	2	2	0
1120	09.2017	1	24	1	4	2	3	1		2	2	0	2	130	75	2	2	0		2	1	2	1	2	2	2	0
1121	09.2017	1	24	1	2	3	3	2		2	2	1	4	105	65	2	2	0		2	1	2	2	2	2	2	0
1122	09.2017	1	24	1	4	3	2	2		2	2	1	4	130	80	2	2	0		2	1	2	2	2	2	2	0
1123	09.2017	1	24	2	4	1	1	2		2	2	1	2	135	85	2	1	0		2	1	2	2	2	2	2	0
1124	09.2017	1	24	2	4	3	3	2		2	2	1	4	120	65	2	2	0		2	1		2	2	2	2	0
1125	09.2017	1	24	2	3	1	1	2		2	2	1	4	110	90	2	2	0		2	1	2	2	2	2	2	0
1126	09.2017	1	24	2	2	3	3	2		2	2	1	4	110	70	2	2	0		2	2	2	2	2	2	2	0
1127	09.2017	1	24	2	3	3	1	2		2	2	0	4	100	65	2	2	0		2	1	2	1	2	2	2	0
1128	09.2017	1	24	2	4	1	1	2		2	2	1	3	115	75	2	1	1		2	1	2	1	2	2	2	0
1129	09.2017	1	24	2	3	3	3	2		2	2	1	3	100	55	2	2			2	1	2	2	2	2	2	0
1130	09.2017	1	24	2	3	3	1	2		2	2	1	3	115	60	1	2	0		2	2	2	2	2	2	2	0
1131	09.2017	1	24	2	2	2	2	2		2	2	1	3	130	90	2	2	0		2	1	2	2	2	2	2	0
1132	09.2017	1	24	2	2	1	1	2		2	2	0	4	110	80	2	2	0		2	1	2	2	2	2	2	0
1133	09.2017	1	24	2	1	2	2	2		2	2	0	4	120	75	2	2	0		2	1	2	2	2	2	2	0
1134	09.2017	1	24	2	1	3	2	2		2	2	0	2	100	75	2	2	0		2	1	2	2	2	2	2	0
1135	09.2017	1	24	2	2	3	1	2		2	2	0	4	110	75	2	2	0		2	1	2	2	2	2	2	0
1136	09.2017	1	24	2	5	2	1	2	1	2	2	1	4	125	75	2	2	0		2	1	2	1	2	2	2	0
1137	09.2017	1	24	1	3	1	1	1		2	2	1	1	110	70	2	2	0		2	1	2	2	2	2	2	0
1138	09.2017	1	24	2	3	4	2	2		2	1	1	3	135	85	2	2	0		2	1	2	1	2	2	2	0
1139	09.2017	1	24	1	3	1	1	2		2	2	0	4	130	80	2	2	0		2	1	2	1	2	2	2	0
1140	09.2017	1	24	1	3	3	1	2		2	2	0	4	160	120	1	2	0		2	1	2	2	2	2	2	0
1141	09.2017	1	24	1	4	5	3	2		2	2	1	4	100	75	2	2	0		2	1	2	2	2	2	2	0
1142	09.2017	1	24	1	5	3	2	2		2	2	0	4	155	100	1	2	0		2	1	2	2	2	2	2	0
1143	09.2017	1	24	1	5	1	1	2	1	2	2	0	2	105	65	1	2	0		2	1	2	2	2	2	2	0
1144	09.2017	1	24	1	3	4	3	1		2	2	0	2	105	55	2	2	0		2	1	2	2	2	2	2	0
1145	09.2017	1	24	2	3	3	1	2		2	2	0	3	110	65	2	2	0		2	1	2	2	2	2	2	0
1146	09.2017	1	24	2	3	4	2	2		2	2	1	3	115	75	2	2	0		2	1	2	2	2	2	2	0
1147	09.2017	1	24	2	3	5	2	2	2	2	2	0	3	95	60	2	2	0		2	1	2	1	2	2	2	0
1148	09.2017	1	24	1	4	1	2	1		1	1	2	3	105	70	2	2	0		2	1	2	2	2	1	1	1
1149	09.2017	1	24	1	4	2	3	2		2	2	0	4	95	60	2	2		0	2	2	2	2	2	2	2	0
1150	09.2017	1	24	1	3	3	2	2	1	2	2	0	3	115	80	1	2	0		2	1	2	1	2	2	2	0
1151	09.2017	1	24	1	3	3	3	1		2	2	1	4	125	80	2	2	0		2	1	1	2	2	2	2	0
1152	09.2017	1	24	2	4	3	1	2	2	2	1	1	3	90	60	1	2	0		2	2	2	2	2	2	2	0
1153	09.2017	1	24	1	4	4	1	1		2	2	1	3	135	80	1	1	1		2	1	2	1	2	2	2	0
1154	09.2017	1	24	2	3	1	1	2		2	2	0	3	95	60	2	2	0		2	1	2	1	2	1	1	1
1155	09.2017	1	24	1	4	1	2	2	2	2	2	0	4	150	100	1	1	1		2	1	2	1	2	2	2	0
1156	09.2017	1	31	1	4	5	2	1		2	1	1	3	129	55	2	2	0		2	1	2	1	2	2	2	0
1157	09.2017	1	24	1	3	4	3	2		2	2	0	4	120	80	2	2	0		2	1	2	1	2	2	2	0
1158	09.2017	1	24	2	3	3	3	2	1	2	2	0	3	140	85	1	1	0		2	1	2	1	2	2	2	0
1159	09.2017	1	24	1	5	0	2	1		1	1	0	2	125	75	2	2	0		2	1	2	2	2	2	2	0
1160	09.2017	1	24	1	5	5	3	2		2	2	1	4	120	90	1	1			2	2	2	1	2	2	2	0
1161	09.2017	1	24	1	3	1	2	2	1	2	2	1	4	105	65	2	2	0		2	1	2	2	2	2	2	0
1162	09.2017	1	24	1	4	1	1	1		2	2	0	3	135	85	2	2	0		2	1	2	1	2	1	1	1
1163	09.2017	1	24	1	5	4	1	2	2	2	2	0	3	155	75	1	2	0		2	2	2	2	2	2	2	0
1164	09.2017	1	24	1	4	1	1	1		2	2	1	3	115	75	2	2	0		1	2	1	1	2	2	2	0
1165	09.2017	1	24	1	2	4	3	2		2	2	1	3	115	75	2	2	0		2	1	2	2	2	2	2	0
1166	09.2017	1	24	1	3	1	1	2	2	2	1	1	3	95	60	2	2	0		2	1	2	2	2	2	2	0
1167	09.2017	1	24	1	2	3	3	1	1	2	2	1	2	90	55	2	2	0		2	1	2	1	2	2	2	0
1168	09.2017	1	24	1	1	3	2	1	1	2	2	1	4	105	65	2	2	0		2	1	2	1	2	2	2	0
1169	09.2017	1	24	1	3	3	2	1		2	2	2	3	130	70	2	2	0		2	1	2	2	2	1	1	1
1170	09.2017	1	24	2	3	2	1	2		1	1	2	2	110	60	2	2	0		2	1	2	2	2	2	2	0
1171	09.2017	1	24	2	2	3	1	2	1	1	1	2	2	95	55	2	2	0		2	1	2	2	2	2	2	0
1172	09.2017	1	24	1	4	3	3	1		2	2	1	4	120	60	2	2	0		2	1	2	1	2	2	2	0
1173	09.2017	1	24	2	1	3	2	2		2	2	0	2	80	45	2	2	0		2	2	2	2	2	2	2	0
1174	09.2017	1	24	2	2	3	1	2		2	2	2	3	105	65	2	2	0		2	1	2	2	2	2	2	0
1175	09.2017	1	24	2	4	3	3	2		2	2	2	4	105	65	2	2	0		2	1	2	1	2	2	2	0
1176	09.2017	1	24	1	2	2	1	2		2	2	0	3	105	65	2	2	0		2	1	2	1	2	2	2	0
1177	09.2017	1	24	1	5	4	2	2		2	2	2	2	115	70	2	2	0		2	1	2	2	2	1	1	1
1178	09.2017	1	24	2	5	3	1	2		2	2	0	4	135	90	1	2	0		2	1	2	1	2	2	2	0
1179	09.2017	1	24	1	5	2	1	2		2	2	0	4	125	80	2	2	0		2	1	2	1	2	2	2	0
1180	09.2017	1	24	1	5	3	1	2		2	2	0	4	140	80	1	1	0		2	1	2	1	2	2	2	0
1181	09.2017	1	24	1	5	3	2	2		1	1	1	3	140	95	1	2	0		2	1	2	1	2	2	2	0
1182	09.2017	1	24	2	5	1	1	2		2	2	0	4	140	85	2	2	0		2	1	2	2	2	1	1	1
1183	09.2017	1	24	2	1	3	2	2		2	2	1	2	115	80	2	2	0		2	2	2	2	2	2	2	0
1184	09.2017	1	24	1	2	3	2	2		2	2	0	2	115	70	2	1	0		2	1	2	1	2	2	2	0
1185	09.2017	1	24	2	4	3	1	2		2	2	0	4	135	90	2	2	0		2	1	2	1	2	2	2	0
1186	09.2017	1	24	2	4	3	2	2		2	2	0	4	130	85	2	2	0		2	1	2	2	2	2	2	0
1187	09.2017	1	24	1	5	1	1	2		2	2	1	1	115	75	2	2	0		2	2	2	2	2	2	2	0
1188	09.2017	1	24	2	1	2	2	2		2	2	0	2	95	60	2	2	0		2	1	2	2	2	2	2	0
1189	09.2017	1	24	2	1	3	3	2		2	2	0	3	105	60	2	2	0		2	1	2	2	2	2	2	0
1190	09.2017	1	24	2	4	3	2	2		2	1	1	3	105	65	2	2	0		2	1	2	1	2	2	2	0
1191	09.2017	1	24	1	2	4	3	2		2	2	0	3	110	60	2	2	0		2	1	2	1	2	2	2	0
1192	09.2017	1	24	2	1	4	2	2		2	2	1	3	115	70	2	2	0		2	1	2	1	2	2	2	0
1193	09.2017	1	24	2	5	3	1	2		2	2	0	2	125	80	2	2	0		2	1	2	1	2	2	2	0
1194	09.2017	1	24	2	3	2	1	2	2	2	1	0	4	130	80	2	2	0		2	1	2	2	2	2	2	0
1195	09.2017	1	24	1	2	3	2	1		2	2	0	4	115	70	2	2	0		2	1	2	2	2	2	2	0
1196	09.2017	1	24	1	4	2	3	2		2	2	1	4	130	85	1	1	0		2	1	2	1	2	2	2	0
1197	09.2017	1	24	2	4	2	2	2		2	2	0	4	130	85	1	1	1		1	1	1	1	2	2	2	0
1198	09.2017	1	41	1	5	2	1	2		1	1	0	4	100	75	1	2	0		2	1	2	2	2	1	1	1
1199	09.2017	1	41	2	5	2	2	2	1	1	1	2	2	120	75	2	2	0		2	2	2	2	2	2	2	0
1200	09.2017	1	41	1	3	4	3	1	2	2	1	1	3	139	80	1	2	0		2	1	1	1	1	1	1	2
1201	09.2017	1	41	1	4	4	2	1		2	1	0	4	108	63	2	1	1		2	1	2	1	1	2	1	1
1202	09.2017	1	41	1	3	4	3	2		2	2	0	4	120	75	2	2	0		2	1	2	1	2	2	2	0
1203	09.2017	1	41	1	1	4	2	2		2	1	1	3	135	80	1	2	0		2	1	2	2	2	2	2	0
1204	09.2017	1	41	2	4	3	2	2		1	1	0	4	133	70	2	2	0		1	1	2	1	2	2	2	0
1205	09.2017	1	41	2	2	4	2	2		2	1	0	4	120	75	2	2	0		2	2	2	2	2	2	2	0
1206	09.2017	1	41	2	2	2	2	2				1	4	105	75	2	2	0		1	1	1	2	2	2	2	0
1207	09.2017	1	41	2	5	2	1	2		1	1	0	4	115	80	1	2	0		1	1	1	1	2	2	2	0
1208	09.2017	1	41	2	5	1	1	2		2	1	0	4	120	73	2	2	0		2	1	2	2	2	2	2	0
1209	09.2017	1	41	2	2	3	2	2		2	1	0	3	121	75	2	2	0		1	2	1	1	2	2	2	0
1210	09.2017	1	41	2	5	5	2	2		1	1	0	4	115	65	1	1	1		2	1	2	2	2	1	1	1
1211	09.2017	1	41	2	5	0	2	2		2	1	0	4	130	65	1	2	0		1	1	1	1	2	2	2	0
1212	09.2017	1	41	1	3	5	2	2		1	1	2	3	115	75	2	1	0		2	2	2	2	2	2	2	0
1213	09.2017	1	41	2	5	2	2	2		2	1	0	4	120	80	1	1	0		2	2	2	2	2	1	1	1
1214	09.2017	1	41	1	5	3	2	2		2	1	0	4	135	80	1	1	0		2	1	2	2	2	2	2	0
1215	09.2017	1	41	2	3	3	2	2		1	1	1	4	110	75	2	2	0		2	1	2	2	2	2	2	0
1216	09.2017	1	41	2	4	3	2	2		2	1	0	4	115	80	2	2	0		2	2	2	2	2	2	2	0
1217	09.2017	1	41	2	2	3	1	2		1	1	0	4	115	75	2	2	0		2	2	2	1	2	2	2	0
1218	09.2017	1	41	2	1	4	3	2		2	1	2	3	100	60	2	2	0		1	2	1	2	2	2	2	0
1219	09.2017	1	41	2	4	3	3	2		2	1	0	4	115	70	1	1	0		1	1	1	1	2	1	1	1
1220	09.2017	1	41	2	4	3	1	2		1	1	0	4	165	85	1	2	0		1	1	1	1	2	2	2	0
1221	09.2017	1	41	2	2	3	1	2		2	1	0	2	120	85	2	2	0		2	1	2	2	2	2	2	0
1222	09.2017	1	41	2	4	2	3	2		2	1	2	4	105	70	2	2	0		2	1	2	2	2	2	2	0
1223	09.2017	1	41	2	4	5	2	2		2	2	0	4	100	70	2	2		0	1	2	1	2	2	2	2	0
1224	09.2017	1	41	2	2	3	2	2		2	1	1	3	105	65	2	2	0		2	1	2	2	2	2	2	0
1225	09.2017	1	41	2	5	2	2	2		2	1	1	3	120	70	1	1	1		1	1	1	1	2	1	1	1
1226	09.2017	1	41	2	2	2	1	2		1	1	0	4	116	71	1	2	0		2	1	2	1	2	2	2	0
1227	09.2017	1	41	2	4	4	2	2	1	1	1	0	4	115	75	2	1		1	2	1	2	1	2	1	1	1
1228	09.2017	1	41	1	1	4	1	1	1	2	2	1	3	115	75	2	2	0		2	1	2	2	2	2	2	0
1229	09.2017	1	41	1	3	3	3	1		2	2	1	4	115	73	2	2	0		2	1	2	2	2	2	2	0
1230	09.2017	1	41	2	1	4	3	2		1	1	0	3	105	65	2	2	0		2	1	2	2	2	2	2	0
1231	09.2017	1	41	2	4	3	2	2		2	2	0	4	145	80	1	1	1		2	1	2	1	2	2	2	0
1232	09.2017	1	41	2	2	3	1	2		1	1	1	4	105	80	1	2	0		1	1	1	1	2	1	1	1
1233	09.2017	1	41	2	2	3	2	2		1	1	0	4	95	60	2	2	0		2	1	2	2	2	2	2	0
1234	09.2017	1	41	2	2	4	3	2		2	2	0	4	105	65	2	2		0	2	1	2	2	2	2	2	0
1235	09.2017	1	41	2	2	1	1	2		2	2	2	4	105	70	2	2	0		2	1	2	2	2	1	1	1
1236	09.2017	1	41	2	3	2	1	2		2	1	0	4	110	70	2	1	1		1	1	1	1	2	2	2	0
1237	09.2017	1	41	2	4	2	1	2		2	1	2	3	115	75	1	1	1		1	2	1	2	2	2	2	0
1238	09.2017	1	41	2	2	4	3	2		1	1	0	4	110	70	1	2	0		2	1	2	1	2	2	2	0
1239	09.2017	1	41	2	3	4	2	2	1	1	1	0	3	130	85	2	2	0		2	1	2	2	2	2	2	0
1240	09.2017	1	41	1	3	2	2	1		2	1	2	4	110	70	2	2	0		2	1	2	1	2	2	2	0
1241	09.2017	1	41	2	2	2	3	2		2	2	2	4	120	75	2	2	0		2	1	2	1	2	2	2	0
1242	09.2017	1	41	1	3	5	3	2		2	1	1	3	115	65	2	1	1		2	1	2	1	2	2	2	0
1243	09.2017	1	41	1	2	2	1	2		2	1	1	4	100	55	2	2	0		2	2	2	2	2	1	1	1
1244	09.2017	1	41	2	4	4	3	2		2	2	0	4	100	60	1	1	0		1	2	1	1	1	1	1	2
1245	09.2017	1	41	1	2	5	3	2		1	1	0	4	105	65	2	2	0		2	1	2	1	2	2	2	0
1246	09.2017	1	41	1	1	4	2	2		2	1	2	2	115	65	2	2	0		2	2	2	2	2	2	2	0
1247	09.2017	1	41	2	3	3	2	2	2	1	1	1	4	110	70	2	2	0		2	1	2	1	2	2	2	0
1248	09.2017	1	41	1	1	4	3	1		1	1	0	3	110	65	2	2	0		2	1		1	2	2	2	0
1249	09.2017	1	41	2	2	5	3	2		2	2	0	4	110	75	2	2	0		1	1	1	1	2	2	2	0
1250	09.2017	1	41	2	2	4	2	2		2	1	1	4	120	80	1	1	1		1	2	1	1	1	2	1	1
1251	09.2017	1	41	1	3	4	3	2		2	2	0	3	100	50	2	2	0		1	1	1	2	2	2	2	0
1252	09.2017	1	41	2	3	4	2	2		2	1	1	4	105	60	2	2	0		2	1	2	1	2	2	2	0
1253	09.2017	1	41	1	3	5	2	2		2	1	0	4	120	80	2	2	0		2	1	2	1	2	2	2	0
1254	09.2017	1	41	1	1	3	2	2		2	1	2	2	115	65	2	2	0		2	2	2	2	2	2	2	0
1255	09.2017	1	41	2	3	4	3	2		2	1	0	4	110	70	2	1	1		2	1	2	1	2	2	2	0
1256	09.2017	1	41	2	5	4	2	2		2	2	0	4	120	80	1	1	0		2	2	2	2	2	1	1	1
1257	09.2017	1	41	2	3	3	1	2		1	1	0	3	120	70	1	2	0		2	1	2	2	2	1	1	1
1258	09.2017	1	41	2	4	3	3	2		2	1	1	4	115	75	2	2	0		2	1	2	1	2	2	2	0
1259	09.2017	1	41	2	3	5	2	2		2	1	0	3	100	60	2	2	0		2	1	2	1	2	2	2	0
1260	09.2017	1	41	1	3	3	2	2	1	2	1	1	4	115	85	2	2	0		2	1	2	1	2	2	2	0
1261	09.2017	1	41	2	2	4	2	1		2	1	2	2	105	70	2	2	0		2	1	2	2	2	2	2	0
1262	09.2017	1	41	1	3	4	3	2	2	2	2	0	3	124	76	1	2	0		2	1	2	2	2	2	2	0
1263	09.2017	1	41	1	5	4	3	1	2	2	1	0	3	120	75	1	2	0		1	1	1	1	2	2	2	0
1264	09.2017	1	41	1	3	2	1	1		1	1	1	3	153	95	1	2	0		1	2	2	2	2	2	2	0
1265	09.2017	1	41	1	3	5	1	2		2	1	1	4	100	65	2	2	0		2	2	2	2	2	2	2	0
1266	09.2017	1	41	2	4	3	2	2		2	1	1	4	115	75	2	2	0		2	2	2	2	2	2	2	0
1267	09.2017	1	41	2	5	4	3	2		2	2	0	4	155	90	1	2	0		2	2	2	1	2	2	2	0
1268	09.2017	1	41	2	2	4	2	2		2	1	0	4	100	60	2	2	0		1	1	1	1	2	2	2	0
1269	09.2017	1	41	1	4	5	1	2		2	1	0	2	100	70	2	2	0		2	2	2	2	2	2	2	0
1270	09.2017	1	41	1	5	5	1	2		2	1	1	4	140	80	1	1	1		2	2	2	2	2	2	2	0
1271	09.2017	1	41	1	4	4	3	2		2	1	1	3	120	80	2	2	0		2	2	2	2	2	2	2	0
1272	09.2017	1	41	1	1	3	1	2		1	1	2	2	100	55	2	2	0		2	1	2	2	2	2	2	0
1273	09.2017	1	41	1	2	4	3	2	2	1	1	0	3	105	65	2	2	0		2	2	2	2	2	2	2	0
1274	09.2017	1	41	1	4	4	3	1		2	1	1	3	110	75	2	2	0		2	2	2	2	2	2	2	0
1275	09.2017	1	41	1	2	4	3	2		1	1	0	3	120	75	2	2	0		2	1	2	2	2	2	2	0
1276	09.2017	1	41	1	3	3	2	2	2	1	1	1	4	100	55	2	2	0		2	1	2	2	2	2	2	0
1277	09.2017	1	41	1	2	5	2	1		2	1	0	4	110	68	2	2	0		1	1	1	1	2	2	2	0
1278	09.2017	1	41	1	2	5	2	2		1	1	0	4	115	70	2	2	0		2	1	2	1	2	2	2	0
1279	09.2017	1	41	1	5	2	1	2	2	2	1	0	3	123	80	2	1	0		2	1	2	2	2	1	1	1
1280	09.2017	1	41	1	1	3	1	1	1	1	1	0	3	100	75	2	2	0		2	1	2	2	2	2	2	0
1281	09.2017	1	41	1	1	3	2	1	2	1	1	2	2	115	78	2	2	0		2	1	2	2	2	2	2	0
1282	09.2017	1	41	1	2	4	2	1		2	2	1	2	105	65	2	2	0		2	1	2	2	2	2	2	0
1283	09.2017	1	41	1	3	4	3	2	2	1	1	1	4	140	85	1	2	0		2	2	2	1	2	1	1	1
1284	09.2017	1	41	1	5	3	1	1		2	2	2	2	160	75	1	2	0		2	2	2	2	2	2	2	0
1285	09.2017	1	41	2	2	2	2	2		1	1	1	4	115	75	2	2	0		2	1	2	1	2	2	2	0
1286	09.2017	1	41	1	2	5	3	2		1	1	0	3	115	65	2	2	0		2	1	2	1	2	2	2	0
1287	09.2017	1	41	2	2	3	2	2		1	1	0	3	105	70	2	2	0		2	1	2	2	2	2	2	0
1288	09.2017	1	41	2	4	4	3	2		2	2	0	4	110	75	2	2	0		1	1	1	2	2	2	2	0
1289	09.2017	1	41	2	3	2	2	2	1	2	2	0	4	125	85	1	2	0		2	2	2	1	2	2	2	0
1290	09.2017	1	32	1	4	3	2	1		2	1	2	2	110	70	2	2	0		2	2	2	2	2	2	2	0
1291	09.2017	1	41	2	2	3	1	2		2	1	0	4	105	65	2	2	0		2	1	2	2	2	2	2	0
1292	09.2017	1	41	2	5	0	1	2		2	1	2	4	120	75	1	1	1		2	1	2	2	2	2	2	0
1293	09.2017	1	41	2	1	3	1	2		1	1	0	2	110	70	2	2	0		2	2	2	2	2	2	2	0
1294	09.2017	1	41	2	3	2	2	2		1	1	0	4	115	75	2	1	1		1	1	1	1	2	2	2	0
1295	09.2017	1	41	2	3	5	3	2		2	1	0	4	115	78	2	2	0		2	2	2	2	2	2	2	0
1296	09.2017	1	41	2	3	4	3	2		1	1	0	3	105	70	2	2	0		2	2	2	2	2	2	2	0
1297	09.2017	1	41	2	2	2	1	2		1	1	2	4	110	75	2	2	0		2	1	2	1	2	2	2	0
1298	09.2017	1	41	2	3	3	3	2	2	1	1	0	2	95	70	1	2	0		2	1	2	2	2	2	2	0
1299	09.2017	1	41	1	2	3	1	1	1	1	1	1	2	105	65	2	2	0		2	1	2	2	2	2	2	0
1300	09.2017	1	41	1	2	3	1	1		1	1	0	3	105	75	2	2	0		1	1	1	2	2	2	2	0
1301	09.2017	1	41	1	3	2	1	2	1	2	2	2	4	110	70	1	1	1		2	1	2	1	2	2	2	0
1302	09.2017	1	41	1	1	3	3	1		2	2	1	2	110	80	2	2	0		2	1	2	2	2	2	2	0
1303	09.2017	1	41	2	4	3	1	2		2	2	2	4	115	65	2	2	0		1	2	2	2	1	2	1	1
1304	09.2017	1	41	1	3	5	1	2		2	2	0	2	95	70	2	2	0		2	2	2	2	2	1	1	1
1305	09.2017	1	41	1	2	5	3	2	1	2	1	1	4	120	75	2	2	0		2	1	2	1	2	2	2	0
1306	09.2017	1	41	1	4	3	1	1		2	1	1	1	115	85	2	2	0		2	2	2	2	2	2	2	0
1307	09.2017	1	41	1	3	4	3	2	1	2	1	0	4	130	85	2	2	0		2	1	2	1	2	2	2	0
1308	09.2017	1	41	1	4	1	1	1		2	1	1	3	123	78	2	1	1		2	1	2	1	2	2	2	0
1309	09.2017	1	41	1	5	3	1	2		2	2	0	2	115	75	2	2	0		2	2	2	2	2	2	2	0
1310	09.2017	1	41	1	2	5	2	2		1	1	0	3	100	65	2	2	0		2	1	2	1	2	2	2	0
1311	09.2017	1	41	2	3	4	3	2		2	1	0	4	110	70	1	2	0		2	1	2	1	2	2	2	0
1312	09.2017	1	41	2	1	4	3	2		2	1	0	2	115	65	2	2	0		2	1	2	2	2	2	2	0
1313	09.2017	1	41	2	1	3	3	2		2	2	0	3	105	65	2	2	0		2	1	2	2	2	2	2	0
1314	09.2017	1	41	2	5	3	1	2		2	1	0	4	125	85	1	1	0		2	1	2	2	2	1	1	1
1315	09.2017	1	41	2	4	2	3	2		2	1	0	4	160	85	1	1	1		2	1	2	1	2	2	2	0
1316	09.2017	1	41	2	3	3	2	2		1	1	1	3	110	65	2	2	0		1	1	1	1	2	2	2	0
1317	09.2017	1	41	2	1	3	2	2		1	1	0	3	100	60	2	2	0		2	2	2	2	2	2	2	0
1318	09.2017	1	41	2	2	5	2	2		2	1	0	4	120	75	2	2	0		2	2	2	2	2	2	2	0
1319	09.2017	1	41	2	1	3	1	2		1	1	0	4	100	60	2	2	0		2	1	2	2	2	2	2	0
1320	09.2017	1	41	2	4	3	2	2		2	1	2	3	135	70	1	1	1		2	1	2	1	2	2	2	0
1321	09.2017	1	41	2	2	3	2	2		1	1	0	4	105	65	2	2	0		2	1	2	2	2	2	2	0
1322	09.2017	1	31	2	1	4	1	2		2	1	1	1	100	70	2	2	0		2	1	2	2	2	2	2	0
1323	09.2017	1	31	2	2	2	2	2	2	1	1	0	3	110	85	1	2	0		2	2	2	2	2	2	2	0
1324	09.2017	1	41	1	1	5	2	1		2	1	0	2	105	55	2	2	0		2	1	2	2	2	2	2	0
1325	09.2017	1	41	1	1	5	3	2	2	2	1	1	2	100	60	2	2	0		2	1	2	2	2	2	2	0
1326	09.2017	1	41	1	4	2	2	1	1	2	1	1	4	120	85	1	2	0		2	2	2	2	2	2	2	0
1327	09.2017	1	41	1	2	3	1	1		2	1	1	2	110	80	2	1	1		2	2	2	2	2	2	2	0
1328	09.2017	1	41	2	2	1	2	2	1	2	1	0	3	95	55	2	2	0		2	1	2	1	2	2	2	0
1329	09.2017	1	41	1	2	2	2	1		1	1	0	3	95	70	2	2	0		2	1	2	2	2	2	2	0
1330	09.2017	1	41	1	2	3	2	2	2	2	1	1	3	115	90	2	2		0	2	1	2	2	2	2	2	0
1331	09.2017	1	41	1	1	3	1	1		2	2	2	3	90	58	2	2	0		2	2	2	2	2	2	2	0
1332	09.2017	1	41	1	4	3	1	2	2	1	1	0	4	115	76	2	2	0		2	1	2	1	2	2	2	0
1333	09.2017	1	41	1	3	5	3	1		2	1	1	3	125	85	2	2	0		2	1	2	1	2	2	2	0
1334	09.2017	1	41	1	5	1	1	2		2	1	1	4	105	65	2	2	0		2	1	2	2	2	1	1	1
1335	09.2017	1	41	2	5	2	1	2	2	2	1	0	4	133	85	2	2	0		2	2	2	2	2	2	2	0
1336	10.2017	1	31	1	5	2	2	1		2	1	1	3	120	75	2	2	0		1	2	1	2	2	2	2	0
1337	09.2017	1	41	2	4	4	2	2		2	2	0	4	110	75	2	2	0		2	1	2	1	2	2	2	0
1338	09.2017	1	41	2	4	2	2	2		2	1	1	4	115	75	2	2	0		2	1	2	1	2	2	2	0
1339	09.2017	1	41	2	3	1	1	2		1	1	2	4	85	60	2	2	0		2	1	2	2	2	2	2	0
1340	09.2017	1	41	2	3	4	1	2	1	1	1	1	4	120	78	2	2	0		2	1	2	1	2	2	2	0
1341	09.2017	1	41	1	4	5	3	1	1	1	1	0	4	135	75	2	2	0		2	1	2	1	2	2	2	0
1342	09.2017	1	41	1	2	4	3	1	2	1	1	0	3	115	75	2	2	0		2	1	2	2	2	2	2	0
1343	09.2017	1	41	1	3	4	3	1		2	1	1	4	115	75	2	2	0		2	1	2	2	2	2	2	0
1344	09.2017	1	41	1	2	4	3	2	1	1	1	2	3	100	65	2	2	0		2	1	2	2	2	2	2	0
1345	09.2017	1	41	1	5	4	2	1	1	1	1	1	2	105	65	1	1	1		2	1	2	1	1	1	1	2
1346	09.2017	1	41	1	1	4	3	1	2	2	2	1	1	105	75	2	2	0		2	1	2	2	2	2	2	0
1347	09.2017	1	23	1	4	1	1	1		1	1	1	4	108	68	1	1	1		2	1	2	1	1	1	1	2
1348	09.2017	1	41	1	1	4	1	2		2	1	0	4	115	75	2	2	0		2	1	2	1	2	2	2	0
1349	09.2017	1	41	2	1	5	1	2		1	1	2	2	110	75	2	2	0		2	2	2	2	2	2	2	0
1350	09.2017	1	41	1	2	1	1	2		2	1	1	2	110	70	2	2	0		2	1	2	2	2	2	2	0
1351	09.2017	1	41	1	4	5	3	2	1	2	1	0	4	95	53	2	2	0		2	2	2	1	2	2	2	0
1352	09.2017	1	41	1	3	2	2	1		2	1	1	3	120	80	2	2	0		2	1	2	2	2	2	2	0
1353	09.2017	1	41	1	5	5	3	2		2	2	1	3	115	75	2	1	0		2	1	2	2	2	2	2	0
1354	09.2017	1	41	2	3	5	3	2		2	2	0	4	115	65	2	2	0		2	2	2	1	2	2	2	0
1355	09.2017	1	41	2	2	3	2	2		1	1	0	4	110	65	2	2	0		2	1	2	2	2	2	2	0
1356	09.2017	1	41	2	3	3	3	2		2	2	0	4	105	65	2	2	0		2	1	2	1	2	2	2	0
1357	09.2017	1	41	2	4	3	1	2		2	1	0	4	120	80	1	2	0		2	1	2	1	2	1	1	1
1358	09.2017	1	41	2	4	3	2	2	1	2	1	0	4	125	75	2	2	0		2	1	2	1	2	2	2	0
1359	09.2017	1	41	1	1	3	2	1		2	1	2	3	105	65	2	2	0		2	2	2	2	2	2	2	0
1360	09.2017	1	41	2	5	0	1	2		2	2	2	3	120	70	1	1		1	2	1	2	1	2	1	1	1
1361	09.2017	1	41	2	5	1	2	2	1	2	1	0	4	145	85	1	2	0		2	1	2	1	2	2	2	0
1362	09.2017	1	41	1	2	3	1	1		2	2	2	2	150	90	1	2	0		2	2	2	1	2	2	2	0
1363	09.2017	1	41	1	3	4	2	2	2	2	1	1	3	140	90	1	2	0		2	1	2	1	2	2	2	0
1364	09.2017	1	41	2	3	5	1	1		2	2	2	3	110	70	2	2	0		2	1	2	2	2	2	2	0
1365	09.2017	1	41	2	5	2	1	2		1	1	2	4	135	75	1	1	1		2	1	2	2	2	1	1	1
1366	09.2017	1	41	1	3	5	2	2		2	1	2	4	115	75	2	2	0		2	1	2	1	2	2	2	0
1367	09.2017	1	41	1	1	4	2	2	2	2	1	0	3	115	75	2	2	0		2	1	2	2	2	2	2	0
1368	09.2017	1	41	1	2	4	3	1		2	1	1	4	133	95	1	1	1		1	1	2	1	2	2	2	0
1369	09.2017	1	41	2	1	4	2	2		1	1	1	4	115	75	2	2	0		2	1	2	2	2	2	2	0
1370	09.2017	1	41	2	5	3	1	2		2	1	0	4	110	70	1	1	0		1	2	1	1	2	2	2	0
1371	09.2017	1	41	2	3	3	2	2		2	1	0	4	120	78	2	1	1		2	1	2	1	2	2	2	0
1372	09.2017	1	41	2	4	4	3	2	2	1	1	0	4	105	60	2	2	0		2	1	2	1	2	2	2	0
1373	09.2017	1	41	1	1	4	2	1	1	1	1	2	2	110	75	2	2		0	1	2	1	2	2	2	2	0
1374	09.2017	1	41	1	5	1	2	1		2	1	2	3	115	70	2	2	0		2	1	2	2	2	2	2	0
1375	09.2017	1	41	2	2	4	3	2		2	1	0	4	115	75	2	2	0		2	2	2	2	2	2	2	0
1376	09.2017	1	41	1	2	5	3	2	3	1	1	1	4	110	75	2	2	0		2	2	2	2	2	2	2	0
1377	09.2017	1	41	1	4	4	1	1		1	1	1	4	115	75	1	1	1		2	1	2	1	1	2	1	1
1378	09.2017	1	41	2	4	3	2	2		2	1	0	4	100	60	1	1	0		2	1	2	1	2	2	2	0
1379	09.2017	1	41	2	2	1	1	2		1	1	0	3	120	80	2	1		1	2	1	2	2	2	2	2	0
1380	09.2017	1	41	2	3	4	3	2	1	2	2	0	4	110	70	2	2	0		2	2	2	1	2	2	2	0
1381	09.2017	1	41	1	3	4	3	1		1	1	2	3	125	75	2	2	0		2	1	2	1	2	2	2	0
1382	09.2017	1	41	1	1	4	2	2		2	1	2	2	98	58	2	2	0		2	1	2	2	2	2	2	0
1383	09.2017	1	41	2	3	2	1	2		1	1	0	4	129	81	2	2	0		2	1	2	2	2	2	2	0
1384	09.2017	1	41	2	4	2	1	2	1	2	1	2	4	110	75	2	2	0		2	1	2	1	2	2	2	0
1385	09.2017	1	41	1	3	4	2	1		2	1	1	2	120	80	1	2	0		2	2	2	2	2	2	2	0
1386	09.2017	1	41	1	2	4	3	2		2	1	2	4	125	75	2	2	0		2	2		2	2	2	2	0
1387	09.2017	1	41	2	4	4	1	2	2	1	1	0	4	115	75	2	2	0		2	1	2	1	2	2	2	0
1388	09.2017	1	41	1	3	4	2	1		2	1	1	3	115	70	1	2	0		2	2	2	2	2	1	1	1
1389	09.2017	1	41	1	2	5	3	2	1	2	1	2	3	115	75	2	2	0		2	1	2	2	2	2	2	0
1390	09.2017	1	41	1	2	1	1	1	1	1	1	1	3	90	63	2	2	0		2	1	2	2	2	2	2	0
1391	09.2017	1	41	1	4	3	2	1		2	1	1	3	115	70	2	1	1		2	1	2	2	2	1	1	1
1392	09.2017	1	41	2	3	3	1	2		2	2	0	4	115	80	2	2	0		2	1	2	1	2	2	2	0
1393	09.2017	1	41	2	2	2	1	2		2	1	2	2	100	70	2	2	0		2	1	2	2	2	2	2	0
1394	09.2017	1	41	2	1	4	1	2	1	1	1	2	4	105	70	2	2	0		2	1	1	2	2	2	2	0
1395	09.2017	1	41	1	3	1	2	1		2	1	1	2	105	70	2	2	0		2	2	2	2	2	2	2	0
1396	09.2017	1	41	2	5	1	1	2		1	2	2	4	115	75	1	2	0		2	2	2	2	2	2	2	0
1397	09.2017	1	41	2	4	3	1	2	1	2	2	0	4	135	75	2	2	0		2	2	2	2	2	2	2	0
1398	09.2017	1	41	1	4	5	3	1		2	1	1	4	140	90	2	1	1		2	1	2	1	2	2	2	0
1399	09.2017	1	41	2	2	3	2	2		2	1	0	2	100	65	2	2	0		2	1	2	2	2	2	2	0
1400	09.2017	1	41	2	3	4	2	2		2	1	2	2	125	75	2	2	0		2	1	2	2	2	2	2	0
1401	09.2017	1	41	2	2	5	3	2	1	2	1	2	2	90	70	2	2	0		2	1	2	2	2	2	2	0
1402	09.2017	1	41	1	1	1	1	1		2	2	1	3	110	75	2	2	0		2	1	2	2	2	2	2	0
1403	09.2017	1	41	1	3	4	3	2		2	1	2	4	120	80	2	2	0		2	1	2	2	2	2	2	0
1404	09.2017	1	41	1	5	5	2	2		1	1	2	2	120	75	2	2	0		2	1	2	2	2	2	2	0
1405	09.2017	1	41	2	4	3	1	2		2	1	2	3	128	80	2	2		0	2	1	2	2	2	2	2	0
1406	09.2017	1	41	1	2	5	3	2		1	1	0	3	130	75	2	2	0		2	1	2	1	2	2	2	0
1407	09.2017	1	41	1	3	5	3	2		1	1	0	2	100	65	2	2	0		2	1	2	2	2	2	2	0
1408	09.2017	1	41	1	1	4	2	2		2	1	2	2	125	90	2	2	0		2	1	2	2	2	2	2	0
1409	09.2017	1	41	1	2	4	2	2		1	1	1	4	100	70	2	2	0		2	1	2	1	2	2	2	0
1410	09.2017	1	41	2	1	3	1	2		1	1	0	4	110	75	2	2	0		2	1	2	2	2	2	2	0
1411	09.2017	1	41	1	1	5	3	2		1	2	0	2	115	80	2	2	0		2	1	2	2	2	2	2	0
1412	09.2017	1	41	2	2	4	1	2	2	1	1	2	4	95	55	2	2	0		2	1	2	2	2	2	2	0
1413	09.2017	1	41	1	1	5	2	1		2	1	1	4	123	88	2	2		0	2	1	2	2	2	2	2	0
1414	09.2017	1	41	2	4	3	1	2		2	1	0	4	175	98	1	1		1	2	1	2	1	2	1	1	1
1415	09.2017	1	41	2	3	3	1	2		1	1	2	4	110	75	1	1	1		2	1	2	2	2	2	2	0
1416	09.2017	1	41	1	2	3	1	2		1	1	0	3	95	70	2	2		0	2	1	2	2	2	2	2	0
1417	09.2017	1	41	1	4	3	3	2	2	1	2	1	3	105	70	2	2	0		2	1	1	1	2	2	2	0
1418	09.2017	1	41	1	5	4	3	1		2	1	1	4	130	58	1	1	1		2	1	2	2	2	2	2	0
1419	09.2017	1	41	2	5	4	1	2		2	2	2	4	130	80	2	2	0		1	2	2	2	2	2	2	0
1420	09.2017	1	41	1	3	0	2	2		1	2	2	4	140	95	1	2	0		2	2	2	2	2	2	2	0
1421	09.2017	1	41	1	3	5	3	2		1	1	0	4	125	90	1	1		1	2	1	2	2	2	2	2	0
1422	09.2017	1	41	2	4	3	2	2		1	1	0	4	115	80	2	2	0		2	1	2	2	2	2	2	0
1423	09.2017	1	41	1	4	3	1	2		1	1	1	3	105	75	2	2	0		1	2	1	2	2	2	2	0
1424	09.2017	1	41	2	2	2	1	2		2	1	0	4	105	55	2	2	0		2	1	2	2	2	2	2	0
1425	09.2017	1	41	2	1	3	2	2	1	1	1	0	4	105	80	2	2	0		2	1	2	1	2	2	2	0
1426	09.2017	1	41	1	5	1	1	1		1	1	1	2	133	80	2	2	0		2	2	2	2	2	2	2	0
1427	09.2017	1	41	2	5	0	1	2	1	1	1	0	2	110	70	2	2	0		2	1	2	2	2	2	2	0
1428	09.2017	1	41	1	2	3	2	1		1	1	0	4	105	70	2	2	0		2	1	2	1	2	2	2	0
1429	09.2017	1	41	2	4	3	1	2		2	1	1	4	120	65	2	2		0	2	2	2	2	2	2	2	0
1430	09.2017	1	41	2	4	3	1	2	1	2	1	0	4	115	75	1	2	0		2	1	2	1	2	2	2	0
1431	09.2017	1	41	1	4	4	2	1		2	1	2	3	115	60	1	2	0		2	1	2	2	2	2	2	0
1432	09.2017	1	41	2	2	4	3	2		1	1	0	4	95	55	2	2	0		2	1	2	1	2	2	2	0
1433	09.2017	1	41	1	4	3	1	2		2	1	1	2	120	90	2	2		0	2	1	2	2	2	2	2	0
1434	09.2017	1	41	2	2	3	3	2		2	2	0	4	100	60	1	2	0		2	1	2	1	2	2	2	0
1435	09.2017	1	41	2	4	3	2	2		1	1	0	4	115	75	1	2	0		2	1	2	1	2	2	2	0
1436	09.2017	1	41	2	3	3	1	2		2	1	2	4	105	65	2	2		0	1	1	1	1	2	2	2	0
1437	09.2017	1	41	2	1	4	2	2		2	2	0	2	90	60	2	2	0		2	1	2	2	2	2	2	0
1438	09.2017	1	41	2	1	4	2	2	1	2	1	0	2	100	60	2	2	0		2	2	2	2	2	2	2	0
1439	09.2017	1	41	1	3	2	2	1		2	1	2	4	95	60	2	2	0		2	1	2	1	2	1	1	1
1440	09.2017	1	41	2	4	2	1	2		2	1	1	4	110	75	1	2	0		1	1	1	1	2	2	2	0
1441	09.2017	1	41	2	1	4	3	2		2	2	0	3	100	60	2	2	0		2	1	2	1	2	2	2	0
1442	09.2017	1	41	2	1	3	3	2		2	1	0	2	105	70	2	2	0		2	1	2	2	2	1	1	1
1443	09.2017	1	41	1	5	2	1	2	2	1	1	1	4	115	80	2	2	0		2	1	2	1	2	2	2	0
1444	09.2017	1	41	1	2	4	2	1		2	1	1	3	115	70	2	2	0		2	1	2	2	2	2	2	0
1445	09.2017	1	41	2	3	3	1	2	2	1	1	0	4	105	65	1	2	0		2	1	2	2	2	2	2	0
1446	09.2017	1	41	1	3	2	1	1		2	1	1	2	130	90	2	2	0		2	1	2	1	2	2	2	0
1447	09.2017	1	41	1	3	2	2	2		2	1	0	2	110	70	2	1	1		2	1	2	2	2	2	2	0
1448	09.2017	1	41	1	4	3	1	2		1	1	1	4	150	95	1	1	1		2	1	2	1	2	2	2	0
1449	09.2017	1	41	2	2	3	1	2	2	1	1	0	3	130	90	2	2	0		2	1	2	2	2	2	2	0
1450	09.2017	1	41	1	2	4	3	1		2	2	1	2	83	55	2	2		0	2	1	2	2	2	2	2	0
1451	09.2017	1	41	1	4	5	2	2		2	1	2	3	105	75	2	2	0		2	1	2	1	2	2	2	0
1452	09.2017	1	41	1	5	4	3	2		1	2	0	3	145	85	1	2	0		2	1	2	1	2	2	2	0
1453	09.2017	1	41	1	1	5	1	2		1	1	1	3	130	98	1	1	1		2	1	2	1	2	2	2	0
1454	09.2017	1	41	2	4	3	1	2		1	1	0	3	120	80	1	2	0		2	1	2	1	2	2	2	0
1455	09.2017	1	41	1	4	4	3	2		2	1	1	3	125	75	2	2		0	2	1	2	1	2	2	2	0
1456	09.2017	1	41	1	3	2	1	2		1	1	2	3	110	70	2	2	0		2	1	2	1	2	2	2	0
1457	09.2017	1	41	1	1	3	1	2		1	1	2	2	105	65	2	2	0		2	1	2	1	2	2	2	0
1458	09.2017	1	41	1	4	3	2	2		2	1	0	3	135	90	2	2	0		2	2	2	2	2	1	1	1
1459	09.2017	1	41	2	4	1	2	2	2	1	1	0	4	110	80	2	2	0		1	1	1	2	2	2	2	0
1460	09.2017	1	41	1	4	2	2	1		2	1	1	2	145	70	1	2	0		1	1	1	2	2	1	1	1
1461	09.2017	1	41	2	3	3	1	2		2	1	0	4	160	80	1	2	0		2	1	2	1	2	2	2	0
1462	09.2017	1	41	2	5	1	2	2	2	2	2	0	4	120	80	2	2	0		2	2	2	2	2	2	2	0
1463	09.2017	1	41	1	4	4	3	1	2	2	1	1	3	135	95	1	2	0		2	1	2	2	2	2	2	0
1464	09.2017	1	41	1	2	5	3	1		1	1	0	3	110	70	2	2	0		2	2	2	2	2	2	2	0
1465	09.2017	1	41	2	3	2	3	2		2	1	0	4	120	85	2	1	1		2	1	2	1	2	2	2	0
1466	09.2017	1	41	2	3	3	3	2	2	2	2	0	3	105	65	2	2	0		2	1	1	2	2	2	2	0
1467	09.2017	1	41	1	3	4	1	1		2	1	2	4	123	80	2	2	0		2	2	2	2	2	2	2	0
1468	09.2017	1	41	2	2	2	2	2	2	2	1	0	4	120	75	2	2	0		2	1	2	2	2	2	2	0
1469	09.2017	1	41	1	2	5	3	1		2	1	1	3	90	75	2	2	0		2	2	2	2	2	1	1	1
1470	09.2017	1	41	1	3	4	3	2		1	2	1	4	125	98	1	2	0		2	1	2	2	2	2	2	0
1471	09.2017	1	43	2	4	3	1	2		2	1	0	4	115	75	1	1	1		2	2	2	2	2	2	2	0
1472	09.2017	1	43	2	1	4	2	2		1	1	0	2	110	75	2	2			2	2	2	2	2	2	2	0
1473	09.2017	1	43	1	2	3	2	2		2	2	2	2	115	75	2	2	0		2	1	2	2	2	2	2	0
1474	09.2017	1	43	1	2	4	3	2	2	2	1	0	3	120	78	1	2	0		2	2	2	1	2	2	2	0
1475	09.2017	1	43	1	4	3	3	1		2	1	0	3	120	83	2	1	0		2	1	2	1	2	1	1	1
1476	09.2017	1	43	1	2	2	3	2		2	1	0	3	110	70	1	2	0		2	1	2	1	2	2	2	0
1477	09.2017	1	43	1	2	3	1	2		1	1	0	3	100	70	2	2	0		2	1	2	1	2	2	2	0
1478	09.2017	1	43	1	2	3	3	2		2	2	0	4	120	80	2	2	0		2	1	2	2	2	2	2	0
1479	09.2017	1	43	1	4	4	1	2	1	2	2	0	4	120	83	1	1	1		2	1	2	1	2	2	2	0
1480	09.2017	1	43	1	1	3	1	1		2	1	2	3	80	50	2	2	0		2	1	2	2	2	2	2	0
1481	09.2017	1	43	1	3	2	1	2		1	1	0	4	100	70	2	2	0		2	1	2	2	2	2	2	0
1482	09.2017	1	43	1	4	4	3	2	2	2	1	1	2	110	70	2	2	0		1	2	1	1	2	2	2	0
1483	09.2017	1	43	1	1	3	2	1		2	2	2	3	120	80	2	2	0		2	1	2	2	2	2	2	0
1484	09.2017	1	43	2	5	0	1	2		1	1	0	4	100	60	2	1	0		2	1	2	2	2	2	2	0
1485	09.2017	1	43	2	4	2	1	2		2	1	0	4	110	70	2	2	0		2	1	2	1	2	2	2	0
1486	09.2017	1	43	2	2	4	1	2		1	1	2	2	115	70	2	2	0		2	1	2	2	2	2	2	0
1487	09.2017	1	43	1	1	4	3	2	1	1	2	0	4	110	70	2	2	0		2	2	2	2	2	2	2	0
1488	09.2017	1	43	1	2	3	1	1		2	1	1	2	125	70	2	2		0	2	1	2	2	2	2	2	0
1489	09.2017	1	43	2	1	3	1	2	1	1	1	0	3	85	60	2	2	0		2	2	2	1	2	2	2	0
1490	09.2017	1	43	1	1	2	2	1	1	2	1	1	2	120	80	2	2		0	2	1	2	2	2	2	2	0
1491	09.2017	1	43	1	1	3	1	1		1	1	0	3	110	75	2	2	0		2	1	2	2	2	2	2	0
1492	09.2017	1	43	1	5	3	1	2		2	1	0	3	140	80	2	2	0		2	1	2	2	2	2	2	0
1493	09.2017	1	43	1	1	3	1	2		2	1	0	3	110	75	2	2	0		2	1	2	2	2	2	2	0
1494	09.2017	1	43	2	1	3	1	2		2	1	0	4	85	60	2	2	0		2	1	2	2	2	2	2	0
1495	09.2017	1	43	2	4	2	1	2		1	1	0	3	110	80	1	1	1		2	1	2	1	1	1	1	2
1496	09.2017	1	43	2	3	2	1	2		2	1	0	3	110	70	2	2		0	1	2	2	2	2	2	2	0
1497	09.2017	1	43	2	5	0	1	2		2	1	0	4	125	70	1	2	0		2	1	2	2	2	2	2	0
1498	09.2017	1	43	2	4	0	1	2		2	1	0	4	100	65	1	2	0		2	1	1	2	2	2	2	0
1499	09.2017	1	43	1	2	2	1	2		1	1	0	3	110	70	2	2		0	2	2	2	2	2	2	2	0
1500	09.2017	1	43	1	4	3	1	2		2	1	0	4	95	65	2	2	0		2	1	2	1	2	2	2	0
1501	09.2017	1	43	2	4	3	1	2		1	1	0	3	115	80	2	2	0		2	1	2	2	2	2	2	0
1502	09.2017	1	43	2	5	0	1	2		1	1	0	2	100	70	1	2	0		2	1	2	2	2	2	2	0
1503	09.2017	1	43	2	5	0	1	2		2	2	0	4	115	75	1	2	0		2	1	2	2	2	2	2	0
1504	09.2017	1	43	2	5	2	1	2		2	1	0	2	80	45	2	2	0		2	2	2	2	2	2	2	0
1505	09.2017	1	43	1	4	2	1	2		1	1	0	4	105	65	1	1		0	2	1	2	2	2	1	1	1
1506	09.2017	1	43	1	4	2	1	2		1	1	0	3	110	75	1	2		0	2	2	2	1	1	1	1	2
1507	09.2017	1	43	1	5	4	1	2		1	1	0	2	105	75	1	2	0		2	1	2	2	2	2	2	0
1508	09.2017	1	43	1	2	5	3	2		2	2	1	3	110	70	2	2	0		2	2	2	2	2	2	2	0
1509	09.2017	1	43	2	2	3	2	2		2	1	0	4	115	75	1	2	0		2	1	2	1	2	2	2	0
1510	09.2017	1	43	1	1	4	2	2		2	1	0	2	140	75	1	2	0		2	2	2	2	2	2	2	0
1511	09.2017	1	43	1	1	3	3	2	1	2	1	1	1	110	70	2	2		0	2	1	2	2	2	2	2	0
1512	09.2017	1	43	1	1	4	3	1		2	2	2	4	110	70	2	2	0		2	1	2	2	2	2	2	0
1513	09.2017	1	43	2	3	1	1	2		1	1	0	4	100	60	2	1	1		1	2		1	2	2	2	0
1514	09.2017	1	43	1	1	5	2	2		2	1	0	3	110	70	2	2		0	1	1	1	2	2	2	2	0
1515	09.2017	1	43	1	1	2	1	2		2	2	0	2	110	70	2	2	0		2	1	2	1	2	2	2	0
1516	09.2017	1	43	2	1	3	2	2		1	1	2	4	110	80	2	2	0		2	1	2	1	2	2	2	0
1517	09.2017	1	43	1	3	4	2	2		2	2	0	3	100	70	2	2	0		2	1	2	1	2	2	2	0
1518	09.2017	1	43	1	1	3	1	2	1	2	1	2	2	120	80	2	2	0		2	2	2	2	2	2	2	0
1519	09.2017	1	43	1	1	3	1	1		2	1	0	4	115	75	2	2		0	2	1	2	2	2	2	2	0
1520	09.2017	1	43	1	2	3	3	2	1	1	1	0	2	110	70	2	2	0		2	1	2	2	2	2	2	0
1521	09.2017	1	43	1	1	3	3	1	1	2	1	1	2	100	60	2	1	0		2	1	2	1	2	2	2	0
1522	09.2017	1	43	1	1	3	1	1		1	1	1	2	105	65	2	2		0	2	1	2	2	2	2	2	0
1523	09.2017	1	43	2	2	2	3	2		2	1	0	4	100	60	2	2		0	2	1	2	2	2	2	2	0
1524	09.2017	1	43	1	5	2	3	2		1	1	0	3	110	60	2	2	0		2	2	2	1	2	2	2	0
1525	09.2017	1	43	1	4	4	2	2		2	1	0	4	105	65	2	2		0	2	1	2	1	2	2	2	0
1526	09.2017	1	43	2	2	2	2	2		1	1	0	4	110	70	2	2		0	2	1	2	1	2	2	2	0
1527	09.2017	1	43	1	2	1	2	2		2	1	0	3	110	75	1	1		1	1	1	1	1	2	2	2	0
1528	09.2017	1	43	1	3	4	2	2		2	1	2	4	135	90	1	1	1		2	1	2	1	2	2	2	0
1529	09.2017	1	43	2	5	4	2	2		2	1	0	3	115	78	1	1	1		2	1	2	1	1	1	1	2
1530	09.2017	1	43	2	1	4	1	2		1	1	2	2	120	78	2	2	0		2	2	2	2	2	2	2	0
1531	09.2017	1	43	1	4	4	1	2		2	2	1	3	90	65	2	2	0		2	1	2	2	2	2	2	0
1532	09.2017	1	43	1	1	3	1	2		1	1	0	3	90	85	1	2	0		2	1	2	1	2	2	2	0
1533	09.2017	1	43	2	3	2	1	2		2	1	0	4	110	70	2	2	0		2	1	2	1	2	2	2	0
1534	09.2017	1	43	1	5	0	1	2	1	1	1	0	2	125	80	2	1	0		2	1	2	1	2	2	2	0
1535	09.2017	1	43	1	3	2	1	1		2	1	2	3	135	83	1	2		0	2	1	2	1	2	2	2	0
1536	09.2017	1	43	2	3	1	1	2		1	1	0	4	150	88	1	1		0	2	1	2	1	1	1	1	2
1537	09.2017	1	43	2	5	0	1	2		2	1	0	2	145	83	1	1	1		2	1	2	1	2	2	2	0
1538	09.2017	1	43	1	4	1	1	2		2	1	2	3	125	85	2	1	0		2	2	2	2	2	2	2	0
1539	09.2017	1	43	2	4	2	1	2		1	1	0	4	120	78	2	2	0		1	2	1	1	2	2	2	0
1540	09.2017	1	43	2	1	3	1	2		1	1	0	2	110	70	2	2	0		2	2	2	2	2	2	2	0
1541	09.2017	1	43	2	3	3	1	2		2	1	1	3	130	83	1	1	1		2	1	2	1	2	1	1	1
1542	09.2017	1	43	2	2	3	2	2		2	1	0	3	110	80	2	2	0		2	1	2	1	2	2	2	0
1543	09.2017	1	43	1	4	3	1	2		2	1	0	3	130	90	1	1	1		2	1	2	1	1	1	1	2
1544	09.2017	1	43	2	5	1	1	2		2	1	0	4	140	95	1	1	1		1	2	1	1	2	1	1	1
1545	09.2017	1	43	2	5	0	1	2		2	1	0	3	135	85	2	2	0		2	1	1	2	2	2	2	0
1546	09.2017	1	43	2	2	3	1	2		2	1	0	3	110	75	2	2	0		2	1	2	2	2	2	2	0
1547	09.2017	1	43	2	1	3	1	2	1	2	1	1	3	110	80	2	2	0		2	1	2	2	2	2	2	0
1548	09.2017	1	43	1	3	3	1	1		1	2	0	4	120	80	2	2		0	2	1	2	2	2	2	2	0
1549	09.2017	1	43	1	1	3	1	2		2	1	2	2	115	70	2	2	0		2	1	2	2	2	2	2	0
1550	09.2017	1	43	2	1	2	1	2		1	1	1	4	110	65	2	2	0		2	2	2	1	2	2	2	0
1551	09.2017	1	42	2	2	3	3	2		1	1	0	4	140	90	1	2	0		1	1	1	1	2	2	2	0
1552	09.2017	1	42	2	3	3	3	2	1	2	2	2	4	118	70	2	2	0		2	2	2	2	2	2	2	0
1553	09.2017	1	42	1	1	4	2	1		2	1	2	1	100	65	2	2	0		2	1	2	2	2	2	2	0
1554	09.2017	1	42	1	3	3	3	2		2	1	1	3	115	75	2	2	0		2	1	2	1	2	2	2	0
1555	09.2017	1	42	2	4	4	3	2	2	2	2	1	2	120	80	2	2	0		2	2	2	2	2	2	2	0
1556	09.2017	1	42	1	4	4	3	1		2	1	1	4	115	60	1	2	0		2	1	2	2	2	2	2	0
1557	09.2017	1	42	2	5	3	1	2		1	1	1	4	120	80	1	2	0		2	1	2	1	2	2	2	0
1558	09.2017	1	42	2	3	4	3	2		2	1	2	4	123	71	2	2	0		2	1	1	2	2	2	2	0
1559	09.2017	1	42	2	1	5	2	2		2	1	2	3	115	75	2	2	0		2	1	2	1	2	2	2	0
1560	09.2017	1	42	2	2	4	2	2		2	1	2	3	95	55	2	2	0		2	1	2	1	2	2	2	0
1561	09.2017	1	42	2	1	4	1	2		2	1	2	4	110	70	2	2	0		2	2	2	2	2	2	2	0
1562	09.2017	1	42	2	1	4	3	2	1	2	1	0	2	120	80	2	2	0		2	2	2	2	2	2	2	0
1563	09.2017	1	42	1	4	4	3	1		2	1	2	4	125	85	2	1	0		2	2	1	2	2	2	2	0
1564	09.2017	1	42	1	5	4	2	2	2	2	1	2	4	168	100	1	1	0		2	2	2	2	2	2	2	0
1565	09.2017	1	42	1	3	2	1	1	1	2	1	1	2	165	100	1	1	1		2	1	2	1	2	2	2	0
1566	09.2017	1	42	1	3	1	2	1		2	1	1	3	115	70	2	1	0		2	1	2	2	2	2	2	0
1567	09.2017	1	42	2	3	4	3	2		1	1	0	4	105	80	2	2	0		2	1	2	1	2	2	2	0
1568	09.2017	1	42	2	3	4	3	2		1	1	0	4	125	85	2	2	0		2	1	2	2	2	2	2	0
1569	09.2017	1	42	2	4	4	1	2		1	1	0	4	115	75	1	2	0		2	1	2	1	2	2	2	0
1570	09.2017	1	42	2	2	4	3	2		1	1	0	4	120	75	1	2	0		2	1	2	1	2	2	2	0
1571	09.2017	1	42	2	2	1	1	2		1	1	2	4	125	85	1	1	0		2	1	2	1	2	2	2	0
1572	09.2017	1	42	2	3	2	2	2		2	1	2	4	105	70	2	2	0		2	1	2	1	2	2	2	0
1573	09.2017	1	42	2	4	3	1	2	1	2	1	2	4	105	65	1	2	0		2	1	2	1	2	2	2	0
1574	09.2017	1	42	1	2	2	2	1		2	2	0	3	138	78	1	2	0		2	1	2	1	2	2	2	0
1575	09.2017	1	42	2	4	4	3	2		2	1	1	4	110	78	2	2	0		1	1	1	2	2	2	2	0
1576	09.2017	1	42	1	5	3	1	2		1	1	2	3	145	90	1	2	0		2	1	2	2	2	2	2	0
1577	09.2017	1	42	2	5	0	2	2		2	1	0	4	160	80	1	2		0	1	2	1	2	2	1	1	1
1578	09.2017	1	42	2	4	4	1	2	2	2	1	2	4	125	60	1	2	0		1	1	1	2	2	2	2	0
1579	09.2017	1	42	1	2	3	1	1		2	1	1	2	90	45	2	2	0		2	2	2	2	2	2	2	0
1580	09.2017	1	42	2	5	4	3	2		2	1	2	3	100	60	1	2	0		1	2	1	2	2	2	2	0
1581	09.2017	1	42	1	5	3	1	2		2	2	0	4	135	68	1	1	0		1	1	1	2	2	2	2	0
1582	09.2017	1	42	2	4	3	2	2		2	1	1	4	120	75	1	1	1		2	1	2	2	2	2	2	0
1583	09.2017	1	42	2	4	2	2	2		2	1	2	4	125	85	2	2	0		2	1	2	2	2	2	2	0
1584	09.2017	1	42	2	5	3	1	2		2	2	1	4	140	85	1	2	0		1	1	1	2	2	1	1	1
1585	09.2017	1	42	1	5	5	2	2		1	1	0	2	120	78	1	2	0		2	2	2	2	2	2	2	0
1586	09.2017	1	42	2	2	3	3	2		2	2	2	3	105	65	2	2	0		2	1	2	2	2	2	2	0
1587	09.2017	1	42	1	4	4	1	2	2	2	2	0	4	155	100	1	1	1		2	1	2	1	2	2	2	0
1588	09.2017	1	42	1	4	3	1	1	1	2	1	0	3	100	68	2	2	0		2	2	2	2	2	2	2	0
1589	09.2017	1	42	1	3	3	2	1		1	1	2	2	110	75	2	2	0		2	1	2	2	2	2	2	0
1590	09.2017	1	42	2	2	3	2	2		1	1	2	2	105	65	2	2	0		1	2	2	2	1	2	1	1
1591	09.2017	1	42	1	5	4	2	2		2	1	1	3	115	78	2	2	0		1	2	1	2	2	2	2	0
1592	09.2017	1	42	1	4	1	1	2	1	1	1	2	4	120	75	2	1	1		1	2	1	1	1	2	1	1
1593	09.2017	1	42	1	1	3	3	1		2	2	2	2	115	78	2	2	0		1	2	2	2	2	2	2	0
1594	09.2017	1	42	1	1	3	1	2	2	2	1	2	4	125	80	2	2	0		1	1	1	2	2	2	2	0
1595	09.2017	1	42	1	5	4	3	1		2	1	1	3	125	75	1	2	0		1	2	1	2	2	2	2	0
1596	09.2017	1	42	2	4	3	1	2		2	1	0	4	128	83	1	1	0		2	1	2	2	1	2	1	1
1597	09.2017	1	42	2	2	3	3	2		2	2	2	3	110	70	2	2	0		2	1	2	2	2	2	2	0
1598	09.2017	1	42	1	4	4	2	2		2	2	1	3	143	83	1	1	1		2	1	2	2	2	1	1	1
1599	09.2017	1	42	2	5	4	1	2	2	2	2	0	4	115	75	2	2	0		1	1	1	2	2	2	2	0
1600	09.2017	1	42	1	1	4	2	1		2	1	1	4	128	73	2	2	0		2	1	2	2	2	2	2	0
1601	09.2017	1	42	2	2	3	2	2		1	2	2	4	105	65	2	2	0		2	1	2	1	2	2	2	0
1602	09.2017	1	42	1	3	3	1	2	1	2	2	1	4	138	95	1	2	0		2	1	2	1	2	2	2	0
1603	10.2017	1	31	1	2	4	3	1		2	1	1	2	120	75	2	2	0		2	1	2	2	2	2	2	0
1604	09.2017	1	42	2	5	1	1	2		2	1	0	3	230	105	1	2	0		2	1	2	2	2	2	2	0
1605	10.2017	1	31	1	5	3	2	2		2	2	0	2	160	90	1	1	1		2	1	2	2	2	1	1	1
1606	09.2017	1	42	2	3	3	3	2	2	2	1	2	4	115	75	1	2	0		2	1	2	2	2	2	2	0
1607	09.2017	1	42	1	2	4	2	1		2	1	1	3	100	80	2	2	0		1	2	1	2	2	2	2	0
1608	09.2017	1	42	2	2	4	2	2		2	2	1	3	110	70	2	2	0		2	1	2	2	2	2	2	0
1609	09.2017	1	42	2	2	4	2	2		2	1	2	4	115	75	2	2	0		2	1	2	2	2	2	2	0
1610	09.2017	1	42	1	2	5	3	2		2	1	2	3	105	65	2	2	0		2	1	2	1	2	2	2	0
1611	09.2017	1	42	2	4	3	1	2		2	1	2	3	115	75	1	1	0		2	2	2	2	2	2	2	0
1612	09.2017	1	42	2	3	3	1	2		2	1	2	4	125	85	2	2	0		2	2	2	2	2	2	2	0
1613	09.2017	1	42	2	3	2	3	2		2	1	1	4	120	80	2	2	0		2	2	2	1	2	2	2	0
1614	09.2017	1	42	2	2	3	2	2		1	1	2	4	105	65	2	2	0		2	1	2	2	2	2	2	0
1615	09.2017	1	42	1	1	4	2	2		1	2	0	3	125	90	1	1	1		2	2	2	1	2	2	2	0
1616	09.2017	1	42	1	2	4	3	2		2	1	1	3	105	70	2	2	0		2	1	2	1	2	2	2	0
1617	09.2017	1	42	2	1	4	1	2	1	2	1	2	3	95	55	2	2	0		2	1	2	2	2	2	2	0
1618	09.2017	1	42	1	3	3	2	1	1	1	1	0	3	130	80	2	2	0		2	1	2	1	2	2	2	0
1619	09.2017	1	42	1	4	2	2	1		2	1	1	3	145	80	1	1		0	2	2	2	2	2	2	2	0
1620	09.2017	1	42	1	1	3	1	2		2	1	1	4	115	73	2	2	0		2	2	2	2	2	2	2	0
1621	09.2017	1	42	1	1	3	2	2		2	2	1	2	115	75	2	2	0		2	2	2	1	2	2	2	0
1622	09.2017	1	42	2	3	4	3	2		2	2	2	4	110	70	2	2	0		2	2	2	1	2	2	2	0
1623	09.2017	1	42	2	2	2	1	2		2	1	2	4	105	65	2	2	0		2	2	2	2	2	2	2	0
1624	09.2017	1	42	2	1	1	1	2		2	2	1	4	100	60	2	2	0		2	1	2	2	2	2	2	0
1625	09.2017	1	42	1	4	3	1	2	2	1	1	1	4	130	85	1	1	1		2	1	2	2	2	2	2	0
1626	09.2017	1	42	1	4	2	2	1		2	1	1	3	105	65	2	2	0		2	1	2	1	2	2	2	0
1627	09.2017	1	42	1	5	2	2	2		2	1	1	3	120	80	2	2	0		2	1	2	1	2	2	2	0
1628	09.2017	1	42	1	3	3	1	2		1	2	0	4	130	78	1	2	0		2	2	2	2	2	2	2	0
1629	09.2017	1	42	1	5	4	1	2		2	1	1	3	115	70	2	2	0		2	1	2	2	2	2	2	0
1630	09.2017	1	42	1	4	2	1	2		2	1	1	4	145	90	1	2	0		2	2	2	2	2	2	2	0
1631	09.2017	1	42	1	4	3	2	2		2	2	0	4	120	80	2	2	0		2	2	2	2	2	2	2	0
1632	09.2017	1	42	2	4	3	1	2		2	2	1	4	120	80	2	1	1		2	1	2	1	2	2	2	0
1633	09.2017	1	42	2	2	4	1	2		2	1	1	4	120	80	2	2	0		2	1	2	2	2	2	2	0
1634	09.2017	1	42	2	4	3	2	2		1	2	2	4	135	85	2	2	0		2	1	2	1	2	2	2	0
1635	09.2017	1	42	2	3	4	2	2		1	1	2	4	115	75	2	2	0		2	1	2	1	2	2	2	0
1636	09.2017	1	42	2	5	1	2	2	1	2	1	1	4	120	80	1	2	0		2	1	2	1	2	2	2	0
1637	09.2017	1	42	2	4	4	2	1	1	2	1	2	3	120	80	2	2	0		2	1	2	2	2	2	2	0
1638	09.2017	1	42	1	4	2	1	1		2	2	0	4	115	85	1	1	1		2	2	2	1	2	1	1	1
1639	09.2017	1	42	2	5	3	3	2		2	1	2	4	130	75	2	2	0		2	1	2	2	2	2	2	0
1640	09.2017	1	42	1	1	3	1	2		2	1	0	3	110	75	2	1	1		2	1	2	1	2	2	2	0
1641	09.2017	1	43	2	3	2	1	2		2	1	0	4	110	80	2	2	0		2	1	2	1	2	2	2	0
1642	09.2017	1	43	2	1	3	1	2		1	1	0	2	110	70	2	2	0		2	2	2	2	2	2	2	0
1643	09.2017	1	43	2	4	3	1	2		2	1	0	4	120	80	2	2	0		1	1	1	1	2	2	2	0
1644	09.2017	1	43	2	3	1	1	2	1	2	1	0	4	120	80	2	2	0		1	1	1	1	2	2	2	0
1645	09.2017	1	43	1	4	2	1	1		2	1	1	2	190	85	1	2	0		2	1	2	2	2	2	2	0
1646	09.2017	1	43	2	3	2	1	2	2	1	1	0	4	130	80	1	2	0		2	1	2	1	2	2	2	0
1647	09.2017	1	43	1	2	5	2	1		2	1	0	2	80	50	2	2	0		2	1	2	2	2	2	2	0
1648	09.2017	1	43	2	4	3	3	2		1	1	0	3	120	75	2	2	0		1	1	1	1	2	2	2	0
1649	09.2017	1	43	2	3	2	2	2	1	1	1	0	3	125	85	1	2	0		1	1	1	1	2	2	2	0
1650	09.2017	1	43	1	2	1	1	1		2	1	0	3	110	75	2	2	0		1	1	2	1	2	2	2	0
1651	09.2017	1	43	2	1	3	1	2		1	1	0	4	100	70	2	2	0		2	1	2	2	1	2	1	1
1652	09.2017	1	43	2	3	2	1	2		1	1	0	4	165	105	1	2	0		1	1	1	1	2	2	2	0
1653	09.2017	1	43	2	1	3	1	2	2	2	1	1	4	110	75	2	2	0		2	1	2	1	2	2	2	0
1654	09.2017	1	43	1	1	3	1	1		2	1	1	4	105	75	2	2	0		2	1	2	1	2	2	2	0
1655	09.2017	1	43	2	2	3	1	2		1	1	2	3	110	75	2	2	0		2	1	2	1	2	2	2	0
1656	09.2017	1	43	1	1	2	2	2		2	1	2	3	90	60	2	2	0		2	1	2	2	2	2	2	0
1657	09.2017	1	43	1	2	4	2	2		2	1	2	4	85	55	2	2	0		2	1	2	1	2	2	2	0
1658	09.2017	1	43	1	1	3	2	2	2	2	1	1	2	100	75	2	2	0		2	1	2	2	2	2	2	0
1659	09.2017	1	43	1	1	4	2	1		2	1	2	2	95	60	2	2	0		2	1	2	2	2	2	2	0
1660	09.2017	1	43	2	3	2	3	2		1	1	2	3	105	75	2	2	0		2	1	2	2	2	2	2	0
1661	09.2017	1	43	2	2	4	2	2		2	1	2	3	115	75	2	2	0		2	1	2	1	2	2	2	0
1662	09.2017	1	43	2	4	3	2	2		2	1	1	4	115	80	2	2		0	2	1	2	2	2	2	2	0
1663	09.2017	1	43	1	5	2	1	2		2	1	0	3	115	75	1	2	0		2	1	2	2	2	2	2	0
1664	09.2017	1	43	2	3	3	1	2		2	1	2	4	115	80	2	2	0		2	2	2	2	2	2	2	0
1665	09.2017	1	43	1	5	4	1	2		1	1	0	4	110	75	1	1	0		2	1	2	2	1	1	1	2
1666	09.2017	1	43	2	3	3	3	2		2	1	2	4	115	75	1	2		0	2	1	2	1	2	2	2	0
1667	09.2017	1	43	2	1	3	1	2		1	1	2	3	85	55	2	2	0		2	2	2	2	2	2	2	0
1668	09.2017	1	43	1	4	3	3	2		2	1	1	3	145	90	1	2	0		2	1	2	2	2	2	2	0
1669	09.2017	1	43	2	5	4	1	2	2	1	1	0	3	115	75	2	2	0		2	1	2	2	2	2	2	0
1670	09.2017	1	43	1	2	3	3	1		2	2	2	2	105	75	2	2	0		2	1	2	2	2	2	2	0
1671	09.2017	1	43	2	3	2	3	2		1	1	2	4	105	70	1	1	1		2	2	2	1	2	2	2	0
1672	09.2017	1	43	2	3	3	2	2		2	2	2	4	100	65	2	2		0	2	1	2	2	2	2	2	0
1673	09.2017	1	43	1	3	4	2	2	2	1	1	1	4	135	85	2	1	1		2	1	2	2	2	2	2	0
1674	09.2017	1	43	1	1	4	1	1	1	2	1	0	4	95	55	2	2	0		2	1	2	2	2	2	2	0
1675	09.2017	1	43	1	3	3	2	1		2	1	1	3	125	83	2	2	0		1	1	2	1	2	2	2	0
1676	09.2017	1	43	2	5	0	1	2		2	1	1	4	110	70	2	2	0		2	1	2	2	2	2	2	0
1677	09.2017	1	43	2	2	4	3	2	2	2	2	2	3	105	65	2	2	0		1	1	1	2	2	2	2	0
1678	09.2017	1	43	1	5	2	1	1		2	1	0	3	125	85	2	2	0		2	1	2	1	1	1	1	2
1679	09.2017	1	43	1	3	5	3	2		2	1	0	3	115	80	2	2	0		2	1	1	1	2	2	2	0
1680	09.2017	1	43	1	3	4	1	2		2	1	0	4	110	75	2	2	0		2	2	2	1	2	2	2	0
1681	09.2017	1	43	2	4	1	1	2		2	1	0	4	125	85	2	2	0		2	1	2	1	2	2	2	0
1682	09.2017	1	43	2	1	5	1	2		1	1	1	3	105	75	2	2	0		2	1	2	1	2	2	2	0
1683	09.2017	1	43	1	3	3	1	2		1	1	0	4	115	65	2	2	0		1	1	1	2	2	2	2	0
1684	09.2017	1	43	2	4	3	1	2		2	1	0	4	105	75	2	2	0		2	2	2	2	2	2	2	0
1685	09.2017	1	43	2	1	3	1	2	2	2	1	1	3	100	70	2	2	0		2	1	2	2	2	2	2	0
1686	09.2017	1	43	1	1	3	2	1		2	1	0	1	100	65	2	2	0		2	1	2	2	2	2	2	0
1687	09.2017	1	43	2	2	4	1	2		2	1	0	4	115	75	2	2	0		2	1	2	1	2	2	2	0
1688	09.2017	1	43	1	1	5	1	2		2	1	0	2	115	75	2	2	0		2	1	2	1	2	2	2	0
1689	09.2017	1	43	2	2	4	2	2		2	1	0	3	115	75	2	2	0		2	1	2	1	2	2	2	0
1690	09.2017	1	43	1	1	4	1	2	1	2	1	2	2	115	75	2	2	0		2	1	2	2	2	2	2	0
1691	09.2017	1	43	1	1	3	1	1		2	1	1	1	115	75	2	2	0		2	2	2	2	2	2	2	0
1692	09.2017	1	43	1	3	1	1	2		1	1	0	4	125	75	2	2	0		1	2	1	1	2	2	2	0
1693	09.2017	1	43	1	5	0	2	2	2	1	1	1	3	135	85	1	1	0		2	1	2	1	2	2	2	0
1694	09.2017	1	43	1	3	5	3	1		2	1	0	3	135	88	1	2	0		2	1	2	1	2	2	2	0
1695	09.2017	1	43	2	2	4	1	2		1	1	0	3	115	75	2	2	0		2	2	2	2	2	2	2	0
1696	09.2017	1	43	2	2	4	3	2		2	1	0	2	115	78	2	2	0		2	1	2	2	2	2	2	0
1697	09.2017	1	43	2	5	3	1	2		2	1	0	3	135	83	1	1	0		2	1	2	2	2	1	1	1
1698	09.2017	1	43	1	3	2	1	2	1	1	1	0	3	120	80	2	2	0		2	1	2	1	2	2	2	0
1699	09.2017	1	43	1	4	4	2	1		2	2	1	3	115	75	2	2	0		2	1	2	2	2	2	2	0
1700	09.2017	1	43	1	2	4	2	2	3	1	1	0	3	123	83	2	2	0		2	1	2	1	2	2	2	0
1701	09.2017	1	51	1	4	4	1	1		2	1	1	3	140	90	1	1	0		2	1	2	2	2	1	1	1
1702	09.2017	1	51	1	5	3	2	2	2	1	1	1	3	130	80	2	2	0		2	1	2	1	2	1	1	1
1703	09.2017	1	51	1	4	4	2	1		2	1	1	4	130	90	2	2	0		2	2	2	2	2	2	2	0
1704	09.2017	1	51	2	5	0	2	2		2	1	0	4	160	95	1	1	0		2	2	2	2	1	1	1	2
1705	09.2017	1	51	2	3	3	2	2		1	1	0	4	150	100	1	2	0		2	1	2	2	2	2	2	0
1706	09.2017	1	51	1	4	3	3	2		2	2	2	3	150	105	1	1	1		1	2	2	1	2	2	2	0
1707	09.2017	1	51	1	4	2	2	2		2	1	0	4	135	80	2	1	1		2	1	2	1	2	2	2	0
1708	09.2017	1	51	1	2	4	2	2		1	1	2	4	128	80	2	2	0		2	2	2	2	2	2	2	0
1709	09.2017	1	51	2	3	2	2	2	1	1	1	0	2	110	80	2	1	1		2	1	2	2	2	1	1	1
1710	09.2017	1	51	1	3	4	2	1	1	2	1	2	3	110	75	2	2	0		2	1	2	2	2	2	2	0
1711	09.2017	1	51	1	5	0	2	1		2	1	0	2	135	80	1	1	0		2	1	2	2	2	2	2	0
1712	09.2017	1	51	1	3	4	3	2		2	1	1	4	130	88	1	1	0		2	1	2	1	2	1	1	1
1713	09.2017	1	51	2	2	2	2	2	1	1	1	0	3	110	70	1	2	0		2	1	2	1	2	2	2	0
1714	09.2017	1	51	1	5	2	1	1	1	1	1	1	3	120	80	2	1	0		2	1	2	1	2	1	1	1
1715	09.2017	1	51	1	1	3	2	1		1	1	0	3	108	80	2	2	0		2	2	2	2	2	2	2	0
1716	09.2017	1	51	1	3	4	3	2		2	1	1	4	125	80	2	2	0		2	1	2	1	2	2	2	0
1717	09.2017	1	51	2	2	3	3	2		2	1	0	4	115	75	2	2	0		1	1	1	2	2	2	2	0
1718	09.2017	1	51	2	5	3	1	2		2	2	0	4	105	80	1	1	1		2	1	2	1	2	1	1	1
1719	09.2017	1	51	2	3	3	1	2		1	1	1	4	110	65	2	1		1	2	1	2	2	2	2	2	0
1720	09.2017	1	51	2	3	3	3	2		1	1	2	4	100	60	2	2	0		2	1	1	2	2	2	2	0
1721	09.2017	1	51	2	5	0	2	2		1	1	0	3	170	85	1	1	1		2	1	2	1	1	1	1	2
1722	09.2017	1	51	1	4	4	3	2		2	1	0	3	110	55	2	1	0		2	1	2	1	2	2	2	0
1723	09.2017	1	51	2	2	3	2	2	2	1	1	2	2	125	80	2	2	0		2	2	2	2	2	2	2	0
1724	09.2017	1	51	1	5	0	3	1		2	1	1	4	120	85	1	1	1		2	1	2	1	2	2	2	0
1725	09.2017	1	51	2	2	4	2	2		1	1	2	3	113	70	1	2	0		2	2	2	2	2	2	2	0
1726	09.2017	1	51	1	3	4	3	2	1	2	1	1	3	115	70	2	2	0		2	1	1	2	2	2	2	0
1727	09.2017	1	51	1	4	3	1	1	2	1	1	1	1	115	80	1	2	0		2	1	2	1	2	2	2	0
1728	09.2017	1	51	1	3	4	3	1		2	1	0	3	120	95	1	1	1		2	1	2	2	2	1	1	1
1729	09.2017	1	51	2	3	4	3	2		2	1	1	3	125	75	2	2	0		1	2	1	2	2	2	2	0
1730	09.2017	1	51	2	4	3	1	2		2	1	0	4	130	85	2	2	0		1	1	1	2	2	2	2	0
1731	09.2017	1	51	1	3	4	2	2	2	2	1	0	4	110	70	2	2	0		2	1	2	1	2	2	2	0
1732	09.2017	1	51	1	3	1	2	1		1	1	1	4	95	65	2	2	0		2	1	2	1	2	1	1	1
1733	09.2017	1	51	2	4	1	2	2	2	2	1	0	3	120	80	1	1	1		2	1	2	1	2	2	2	0
1734	09.2017	1	51	1	3	4	3	1		1	1	1	3	110	70	2	2	0		2	1	2	1	2	2	2	0
1735	09.2017	1	51	2	4	0	2	2	2	1	1	0	4	105	65	1	1	1		2	1	2	1	2	1	1	1
1736	09.2017	1	51	1	4	2	3	1		2	1	1	4	135	70	2	1	0		2	2	2	1	1	2	1	1
1737	09.2017	1	51	1	2	2	1	2		2	1	1	2	120	80	2	2	0		2	1	2	2	2	2	2	0
1738	09.2017	1	51	1	5	1	1	2		1	1	0	3	110	70	2	2	0		2	1	2	2	2	1	1	1
1739	09.2017	1	51	2	3	3	2	2		1	2	0	4	115	75	2	2	0		1	1	1	1	2	2	2	0
1740	09.2017	1	51	2	2	3	1	2		1	1	0	3	95	65	2	2	0		1	1	1	1	1	2	1	1
1741	09.2017	1	51	2	2	2	1	2		1	1	2	3	105	65	2	2	0		2	1	2	2	2	2	2	0
1742	09.2017	1	51	2	1	2	2	2		2	1	0	3	90	65	2	2	0		2	1	2	1	2	2	2	0
1743	09.2017	1	51	2	2	2	1	2		1	1	1	4	95	60	2	2	0		2	1	2	1	2	2	2	0
1744	09.2017	1	51	1	3	3	1	2		1	1	1	4	120	88	2	2	0		2	1	2	1	2	2	2	0
1745	09.2017	1	51	1	3	4	2	2		1	1	1	3	95	65	2	2	0		2	2	2	1	2	2	2	0
1746	09.2017	1	51	1	3	3	2	2		1	2	1	4	145	80	1	1	0		1	1	1	2	2	2	2	0
1747	09.2017	1	51	1	4	3	1	2		1	1	0	4	105	70	2	2	0		2	1	2	2	2	2	2	0
1748	09.2017	1	51	1	4	4	2	2		1	1	1	4	135	78	2	2	0		2	1	2	1	2	2	2	0
1749	09.2017	1	51	2	2	4	2	2	2	2	1	0	4	105	65	2	2	0		2	1	2	2	2	2	2	0
1750	09.2017	1	51	1	4	2	1	1		2	1	2	4	105	60	2	2	0		2	1	2	2	2	2	2	0
1751	09.2017	1	51	2	5	3	2	2		2	1	1	3	150	95	1	2	0		1	1	1	2	2	2	2	0
1752	09.2017	1	51	2	3	3	1	2		2	1	0	4	110	75	2	2	0		1	1	1	1	2	2	2	0
1753	09.2017	1	51	2	4	3	2	2		2	1	0	3	150	80	1	2	0		2	1	2	2	2	2	2	0
1754	09.2017	1	51	2	3	0	3	2		2	1	2	2	120	70	2	2	0		2	2	2	2	2	2	2	0
1755	09.2017	1	51	1	5	3	1	2		2	1	1	4	135	75	2	1	1		2	1	2	2	2	2	2	0
1756	09.2017	1	51	1	5	2	3	2		1	1	1	2	135	70	2	2	0		2	2	2	2	2	2	2	0
1757	09.2017	1	51	2	2	2	2	2		2	1	0	3	135	90	2	1	0		1	1	1	1	2	2	2	0
1758	09.2017	1	51	2	1	2	1	2		2	1	2	3	110	75	2	2	0		2	2	2	2	2	2	2	0
1759	09.2017	1	51	2	1	3	1	2		2	1	2	4	115	75	2	2	0		2	1	2	2	2	2	2	0
1760	09.2017	1	51	1	4	3	2	2		2	1	0	4	120	75	2	2	0		1	1	1	1	2	2	2	0
1761	09.2017	1	51	2	5	3	2	2		2	1	0	4	150	85	1	2	0		2	1	2	1	2	2	2	0
1762	09.2017	1	51	1	3	3	2	2		1	1	1	4	105	75	2	2		0	2	1	2	1	2	2	2	0
1763	09.2017	1	51	1	5	3	2	2		2	1	1	2	120	80	2	1	0		2	2	2	2	2	2	2	0
1764	09.2017	1	51	2	4	1	3	2		2	1	0	4	120	70	2	2	0		2	1	2	1	2	2	2	0
1765	09.2017	1	51	2	3	4	3	2		2	1	1	4	135	85	1	1		1	1	2	1	1	2	2	2	0
1766	09.2017	1	51	2	2	3	1	2		2	1	2	3	100	75	2	2	0		2	2	2	2	2	2	2	0
1767	09.2017	1	51	1	3	4	3	2		2	1	2	3	135	85	2	2	0		2	1	2	1	2	2	2	0
1768	09.2017	1	51	1	5	4	1	2		2	1	0	4	110	55	1	1	1		2	1	2	1	2	2	2	0
1769	09.2017	1	51	1	4	2	1	2		1	1	0	4	120	75	1	2	0		2	1	2	1	2	2	2	0
1770	09.2017	1	51	1	2	3	2	2		2	1	0	4	130	90	2	2	0		2	1	2	1	2	2	2	0
1771	09.2017	1	51	1	5	0	1	2		2	1	1	3	135	70	2	2	0		2	1	2	1	2	2	2	0
1772	09.2017	1	51	2	2	3	1	2		1	1	0	4	105	65	2	2	0		2	1	2	2	2	2	2	0
1773	09.2017	1	51	2	3	4	1	2		2	1	1	4	120	75	2	2		0	2	2	2	2	2	2	2	0
1774	09.2017	1	51	2	2	3	1	2	2	2	1	2	4	105	65	2	2	0		2	1	2	1	2	2	2	0
1775	09.2017	1	51	1	2	3	2	1		2	1	0	3	115	75	2	2	0		2	1	2	2	2	2	2	0
1776	09.2017	1	51	1	4	3	3	2		2	1	0	4	135	85	2	2		0	1	1	1	1	2	2	2	0
1777	09.2017	1	51	2	5	0	2	2		2	1	1	4	155	70	1	1		1	1	1	1	2	2	2	2	0
1778	09.2017	1	51	2	3	4	2	2		2	2	2	4	115	75	2	2	0		2	1	2	1	2	2	2	0
1779	09.2017	1	51	1	2	4	1	2		2	2	1	4	130	75	2	2	0		2	1	2	1	2	2	2	0
1780	09.2017	1	51	1	5	3	3	2		1	1	1	3	115	80	2	2	0		2	2	2	1	2	1	1	1
1781	09.2017	1	51	2	3	3	2	2		2	2	1	4	115	70	2	2	0		2	1	2	1	2	2	2	0
1782	09.2017	1	51	2	3	3	2	2		1	1	2	2	115	75	2	2	0		2	1	2	2	2	1	1	1
1783	09.2017	1	51	2	3	2	2	2		1	1	1	4	155	85	1	2	0		2	1	2	1	2	2	2	0
1784	09.2017	1	51	2	3	2	3	2		2	1	0	4	125	90	2	2	0		2	1	2	2	2	2	2	0
1785	09.2017	1	51	1	3	3	3	2		2	1	0	4	115	75	2	2	0		2	1	2	1	2	2	2	0
1786	09.2017	1	51	1	1	5	2	2		1	1	0	2	105	70	2	2		0	2	1	2	2	2	2	2	0
1787	09.2017	1	51	1	4	3	2	2		2	1	0	4	105	65	2	2	0		2	1	2	2	2	1	1	1
1788	09.2017	1	51	1	3	5	2	2		1	2	0	4	130	90	1	2	0		2	2	2	1	2	1	1	1
1789	09.2017	1	51	2	4	4	3	2		2	1	0	3	125	80	2	2	0		1	2	2	2	2	2	2	0
1790	09.2017	1	51	2	1	4	3	2		2	1	0	3	100	60	2	2		0	2	2	2	2	2	2	2	0
1791	09.2017	1	51	2	3	4	3	2		2	1	2	4	135	95	1	1	0		1	2	2	1	2	2	2	0
1792	09.2017	1	51	2	4	2	2	2	1	2	1	2	4	145	75	1	1	1		1	1	1	1	2	2	2	0
1793	09.2017	1	51	1	5	3	1	1	2	2	2	0	4	145	75	1	1	1		2	2	2	2	2	2	2	0
1794	09.2017	1	51	1	2	1	2	1		2	1	2	4	140	80	1	2	0		2	1	2	2	2	1	1	1
1795	09.2017	1	51	2	5	3	1	2		2	1	2	4	120	80	1	2		0	2	2	2	2	2	2	2	0
1796	09.2017	1	51	2	4	3	2	2		2	1	1	4	175	80	1	1		1	2	2	2	1	2	2	2	0
1797	09.2017	1	51	2	1	3	2	2	2	2	1	1	2	95	65	2	2	0		2	1	2	2	2	1	1	1
1798	09.2017	1	51	1	5	1	2	1		1	1	0	4	115	80	2	1	1		1	1	1	1	2	2	2	0
1799	09.2017	1	51	2	1	4	2	2		2	1	0	4	110	70	2	2		0	2	2	2	2	2	2	2	0
1800	09.2017	1	51	2	5	0	3	2		2	1	0	4	145	85	1	2	0		1	2	2	2	2	2	2	0
1801	09.2017	1	51	2	5	0	2	2	1	2	1	1	3	105	70	2	2	0		2	1	2	1	2	1	1	1
1802	09.2017	1	51	1	2	4	2	1	2	1	2	2	2	100	75	2	2	0		2	1	2	2	2	2	2	0
1803	09.2017	1	51	1	1	4	1	1		1	1	0	4	130	95	1	2	0		2	2	2	1	2	1	1	1
1804	09.2017	1	51	1	4	1	2	2		2	1	1	3	130	80	1	2		0	1	1	1	1	2	2	2	0
1805	09.2017	1	53	2	2	3	2	2		1	1	2	3	105	65	2	2	0		2	1	2	2	2	2	2	0
1806	09.2017	1	53	1	1	4	2	2		2	1	2	2	105	65	2	2	0		2	2	2	2	2	2	2	0
1807	09.2017	1	53	2	3	1	1	2		2	1	0	3	115	70	2	2	0		2	1	2	2	2	2	2	0
1808	09.2017	1	53	2	1	4	3	2		1	1	1	4	120	70	2	2	0		2	1	2	1	2	2	2	0
1809	09.2017	1	53	2	1	3	3	2		2	1	1	2	108	73	2	2	0		2	2	2	2	2	2	2	0
1810	09.2017	1	53	2	2	3	2	2		2	1	0	3	140	95	1	2	0		2	1	2	2	2	2	2	0
1811	09.2017	1	53	2	1	4	2	2		2	1	2	4	115	88	2	2	0		2	1	2	1	2	2	2	0
1812	09.2017	1	53	2	1	4	3	2		2	1	2	2	108	70	2	2	0		2	1	2	2	2	2	2	0
1813	09.2017	1	53	2	1	4	1	2		1	1	2	2	108	70	2	2	0		2	1	2	2	2	2	2	0
1814	09.2017	1	53	2	2	2	1	2		1	1	1	3	105	75	2	2	0		2	1	2	1	2	2	2	0
1815	09.2017	1	53	2	3	3	1	2	1	1	1	2	3	120	75	1	2	0		2	2	2	2	2	2	2	0
1816	09.2017	1	53	1	3	2	1	1		2	1	0	3	110	75	1	1	0			0			2	2	2	0
1817	09.2017	1	53	2	5	0	1	2		2	1	0		115	75	1	1	0		2	1	2	2	2	2	2	0
1818	09.2017	1	53	2	4	2	1	2		2	1	1	4	133	90	1	1	0		2	1	2	2	2	1	1	1
1819	09.2017	1	53	2	4	3	1	2		1	1	1	4	158	80	1	2	0		2	1	2	2	2	2	2	0
1820	09.2017	1	53	2	3	3	2	2		1	1	0	4	113	85	2	2	0		2	1	1	1	2	2	2	0
1821	09.2017	1	53	2	1	4	2	2		1	1	1	3	135	83	2	2	0		2	2	2	2	2	2	2	0
1822	09.2017	1	53	2	4	3	3	2		1	1	0	4	125	80	2	1	1		2	2	2	1	2	2	2	0
1823	09.2017	1	53	2	2	2	2	2	1	2	1	2	3	125	75	2	2	0		2	1	2	1	2	2	2	0
1824	09.2017	1	53	1	3	3	2	1		1	1	0	3	110	75	2	2	0		2	1	2	1	2	2	2	0
1825	09.2017	1	53	2	5	1	3	2		2	1	0	2	135	85	2	2	0		2	1	2	2	2	2	2	0
1826	09.2017	1	53	2	3	4	1	2		2	1	0	4	100	65	2	2	0		2	1	2	1	2	2	2	0
1827	09.2017	1	53	2	3	4	3	2		2	1	0	3	105	65	2	2	0		2	2	2	2	2	2	2	0
1828	09.2017	1	53	2	5	0	3	2		2	1	1	4	110	80	2	2	0		1	1	1	1	2	2	2	0
1829	09.2017	1	53	2	3	2	2	2		1	1	0	3	125	70	2	1	1		2	2	2	2	2	1	1	1
1830	09.2017	1	32	1	5	5	1	2	2	1	2	0	4	140	70	2	2		0	2	2	2	2	2	2	2	0
1831	09.2017	1	53	1	2	3	1	1	1	2	1	1	4	120	80	2	2	0		2	2	2	2	2	2	2	0
1832	09.2017	1	53	1	2	2	2	1	2	1	1	1	3	118	70	2	2	0		2	1	2	2	2	2	2	0
1833	09.2017	1	53	1	3	3	2	1	1	2	1	1	3	130	80	1	2	0		2	1	2	2	2	2	2	0
1834	09.2017	1	53	1	1	4	3	1	2	2	1	1	3	120	80	2	2	0		2	1	1	2	2	2	2	0
1835	09.2017	1	53	1	1	4	3	1		2	1	0	3	130	90	2	2	0		2	1	2	1	2	2	2	0
1836	09.2017	1	53	1	3	4	2	2		2	1	2	3	103	73	2	2	0		1	1	1	1	2	2	2	0
1837	09.2017	1	53	2	4	4	1	2		2	1	1	3	115	75	2	2	0		2	2	2	2	2	2	2	0
1838	09.2017	1	53	2	2	4	3	2	2	2	1	2	4	110	70	2	2	0		2	1	2	2	2	2	2	0
1839	09.2017	1	53	1	3	3	3	1		2	1	0	3	120	80	2	1	0		1	1	1	1	2	2	2	0
1840	09.2017	1	53	2	4	0	3	2		1	1	0	4	110	60	1	1	0		1	1	1	2	2	2	2	0
1841	09.2017	1	53	2	3	3	3	2		2	1	0	4	105	65	2	2	0		2	1	2	1	2	2	2	0
1842	09.2017	1	53	2	2	2	1	2		2	1	0	3	105	70	2	2	0		2	1	1	2	2	2	2	0
1843	09.2017	1	32	1	4	3	2	2	1	2	1	1	3	130	100	1	2		0	2	1	2	2	2	2	2	0
1844	09.2017	1	53	1	5	1	1	1		1	1	0	2	125	80	2	2	0		2	1	2	2	2	2	2	0
1845	09.2017	1	53	2	2	2	2	2		1	1	0	4	115	75	2	2	0		2	1	2	1	2	2	2	0
1846	09.2017	1	53	2	3	3	3	2		2	1	2	4	150	100	1	2	0		1	1	1	2	2	2	2	0
1847	09.2017	1	53	2	3	1	3	2		2	1	2	4	140	90	2	2	0		1	1	1	2	2	2	2	0
1848	09.2017	1	53	2	2	2	2	2	1	2	1	2	3	95	60	2	2	0		2	1	1	2	2	2	2	0
1849	09.2017	1	53	1	1	4	1	1	1	1	2	2	2	100	65	2	2	0		2	1	2	2	2	2	2	0
1850	09.2017	1	53	1	1	4	2	1		2	1	2	2	110	70	2	1	1		2	2	2	2	2	2	2	0
1851	09.2017	1	53	1	1	3	2	2		2	2	2	3	115	70	2	2	0		2	1	2	1	2	2	2	0
1852	09.2017	1	53	2	2	3	2	2		2	1	0	2	100	60	2	2	0		2	1	2	2	2	2	2	0
1853	09.2017	1	53	1	4	4	1	2		1	1	2	3	130	90	2	2	0		2	1	2	2	2	2	2	0
1854	09.2017	1	53	2	3	3	2	2		1	1	2	2	110	85	2	2	0		2	1	2	2	2	2	2	0
1855	09.2017	1	53	1	1	4	1	2		2	1	2	3	105	70	2	2	0		2	1	2	2	2	2	2	0
1856	09.2017	1	53	1	4	4	2	2		1	1	0	4	173	105	1	2	0		2	1	2	1	2	2	2	0
1857	09.2017	1	53	1	2	4	3	2	1	2	1	1	3	115	80	2	1	1		2	1	2	1	2	2	2	0
1858	09.2017	1	53	1	1	1	1	1		1	1	1	3	120	75	2	2	0		2	1	1	2	2	2	2	0
1859	09.2017	1	53	2	2	3	2	2	1	1	1	2	3	120	70	2	2	0		2	1	2	2	2	2	2	0
1860	09.2017	1	53	1	1	4	2	1		2	1	2	2	105	60	2	2	0		2	2	2	2	2	2	2	0
1861	09.2017	1	53	2	3	2	1	2	1	2	1	0	4	120	65	1	2	0		2	2	2	2	2	2	2	0
1862	09.2017	1	53	1	4	2	1	1		2	1	0	4	130	90	1	1	1		2	1	2	2	2	2	2	0
1863	09.2017	1	53	2	2	4	3	2		2	2	2	3	100	65	2	2	0		2	1	2	2	2	2	2	0
1864	09.2017	1	53	2	1	4	1	2	1	2	2	2	3	100	65	2	2	0		1	1	1	2	2	2	2	0
1865	09.2017	1	53	1	3	1	1	1		1	1	2	2	115	75	2	2	0		2	1	1	2	2	2	2	0
1866	09.2017	1	53	2	5	0	1	2		1	1	0	4	115	70	1	1	1		1	1	1	1	1	1	1	2
1867	09.2017	1	53	2	3	2	2	2		1	1	2	4	105	80	2	2	0		2	2	2	1	2	2	2	0
1868	09.2017	1	53	2	4	3	2	2		1	1	2	4	110	75	2	1	1		1	1	1	1	2	2	2	0
1869	09.2017	1	53	1	4	4	2	2		2	1	0	3	110	70	2	1	0		1	1	1	1	2	2	2	0
1870	09.2017	1	53	1	5	4	3	2		2	1	2	4	135	80	2	2	0		2	1	2	2	2	2	2	0
1871	09.2017	1	53	2	2	3	1	2		1	1	0	3	95	60	2	2	0		2	2	2	2	2	2	2	0
1872	09.2017	1	53	2	3	2	2	2	3	1	1	2	4	90	75	2	2	0		2	1	2	2	2	2	2	0
1873	09.2017	1	53	1	3	3	3	1	1	2	1	1	3	105	65	2	2	0		2	2	2	1	2	2	2	0
1874	09.2017	1	53	1	1	4	3	1	1	1	1	2	2	105	65	2	2	0		2	2	2	2	2	2	2	0
1875	09.2017	1	53	1	3	2	2	1	2	1	1	1	3	115	75	1	1	1		2	1	2	2	2	1	1	1
1876	09.2017	1	53	1	3	4	3	1	1	2	1	2	4	145	86	1	1	1		2	1	2	2	2	2	2	0
1877	09.2017	1	53	1	1	3	1	1		2	2	2	3	115	75	2	2	0		2	2	2	2	2	2	2	0
1878	09.2017	1	53	1	1	3	1	2		1	1	2	2	115	75	2	2	0		2	2	2	2	2	2	2	0
1879	09.2017	1	53	1	1	4	2	2		2	1	2	2	120	80	2	2	0		2	2	2	2	2	2	2	0
1880	09.2017	1	53	1	1	4	2	2	1	2	1	2	2	135	80	2	2	0		2	2	2	2	2	2	2	0
1881	09.2017	1	53	1	2	2	2	1		2	1	0	4	115	80	2	1	0		2	1	2	2	2	2	2	0
1882	09.2017	1	53	1	2	3	2	2	1	1	1	0	4	125	80	2	2	0		2	1	2	1	2	2	2	0
1883	09.2017	1	53	1	1	3	3	1		2	1	1	2	110	70	2	2	0		2	1	1	2	2	2	2	0
1884	09.2017	1	53	1	3	3	1	2	1	1	1	2	2	95	60	2	1	1		2	2	2	2	2	2	2	0
1885	09.2017	1	32	1	2	3	2	1		2	1	1	2	140	95	1	2	0		2	1	2	1	2	2	2	0
1886	09.2017	1	53	2	2	1	1	2		1	1	2	4	105	65	2	2	0		2	2	2	2	2	2	2	0
1887	09.2017	1	53	2	5	2	2	2		2	1	0	4	130	70	2	1	0		2	1	2	2	2	2	2	0
1888	09.2017	1	53	2	2	3	1	2		2	1	0	4	115	80	2	2	0		2	1	2	2	2	2	2	0
1889	09.2017	1	53	2	3	1	3	2		1	1	1	4	115	85	2	1	1		2	1	2	1	2	2	2	0
1890	09.2017	1	53	2	1	2	1	2		2	1	2	4	115	80	2	2		0	2	1	2	2	2	2	2	0
1891	09.2017	1	53	2	2	4	1	2		1	1	0	3	90	65	2	2	0		2	2	2	2	2	2	2	0
1892	09.2017	1	53	1	1	5	1	2		2	2	2	3	130	75	2	2	0		2	2	2	2	2	2	2	0
1893	09.2017	1	53	2	3	2	1	2		1	1	2	4	135	85	1	1	0		2	1	2	1	2	2	2	0
1894	09.2017	1	53	1	2	2	1	2		1	1	1	3	115	80	2	2	0		2	2	2	2	2	2	2	0
1895	09.2017	1	53	2	2	3	2	2		1	1	0	4	105	65	2	2	0		2	2	2	2	2	2	2	0
1896	09.2017	1	53	1	1	4	1	2	3	1	1	1	2	125	75	2	1	1		2	2	2	2	2	2	2	0
1897	09.2017	1	32	1	4	3	1	1		2	1	1	3	200	120	1	2	0		2	1	2	2	2	2	2	0
1898	09.2017	1	53	2	3	3	3	2		2	1	2	4	160	80	1	1	1		2	1	2	1	2	2	2	0
1899	09.2017	1	53	2	2	4	2	2		2	1	2	4	130	90	1	2	0		2	2	2	1	2	2	2	0
1900	09.2017	1	53	1	3	4	3	2	1	2	1	2	3	125	75	1	2	0		1	1	1	1	2	2	2	0
1901	09.2017	1	53	1	1	4	2	1		2	2	1	2	120	75	2	2	0		2	2	2	2	2	2	2	0
1902	09.2017	1	53	2	2	4	1	2	1	2	1	2	4	145	90	1	2	0		1	2	1	2	2	2	2	0
1903	09.2017	1	53	1	3	4	3	1	1	2	1	1	3	145	90	1	2	0		2	1	2	2	2	2	2	0
1904	09.2017	1	53	1	4	3	1	1	2	1	1	1	2	120	80	1	1	1		2	1	2	1	2	1	1	1
1905	09.2017	1	53	1	1	3	3	1	2	2	1	2	2	125	85	2	2	0		2	2	2	2	2	2	2	0
1906	09.2017	1	53	1	2	4	3	1	1	2	1	2	3	120	70	2	2	0		2	1	1	2	2	2	2	0
1907	09.2017	1	53	1	1	2	2	1		1	1	1	2	128	78	2	2	0		2	2	2	2	2	2	2	0
1908	09.2017	1	53	1	2	4	2	2		2	1	1	3	140	90	2	2	0		2	2	2	2	2	2	2	0
1909	09.2017	1	53	1	5	0	1	2		2	2	1	2	125	75	2	2	0		2	2	2	2	2	1	1	1
1910	09.2017	1	52	2	2	3	2	2		1	1	2	4	120	75	2	2	0		2	1	2	2	2	2	2	0
1911	09.2017	1	52	2	2	4	2	2	1	2	1	2	4	105	65	2	2	0		2	1	2	2	2	2	2	0
1912	09.2017	1	52	1	1	4	2	1		1	1	1	3	145	75	1	2	0		2	2	2	2	2	2	2	0
1913	09.2017	1	52	2	3	1	2	2		1	1	2	4	110	75	2	2	0		2	1	2	2	2	2	2	0
1914	09.2017	1	52	1	5	3	1	2		2	1	1	3	170	110	1	2	0		2	1	2	1	2	2	2	0
1915	09.2017	1	52	2	2	4	2	2		2	1	2	2	100	65	2	2	0		2	2	2	2	2	2	2	0
1916	09.2017	1	52	2	1	4	2	2		2	1	2	2	95	60	2	2	0		2	2	2	2	2	2	2	0
1917	09.2017	1	52	1	5	3	3	2		2	1	0	3	115	65	1	1	1		2	1	2	2	2	1	1	1
1918	09.2017	1	52	1	4	2	1	2		1	1	0	4	140	90	2	1	1		2	1	2	2	2	2	2	0
1920	09.2017	1	52	2	2	2	3	2		1	1	0	4	190	90	1	2	0		2	1	2	2	2	2	2	0
1919	09.2017	1	52	2	2	3	2	2		1	1	2	4	130	90	2	2	0		2	1	2	2	2	2	2	0
1921	09.2017	1	52	2	3	3	2	2		1	1	2	4	155	80	1	1	0		2	1	2	2	2	2	2	0
1922	09.2017	1	52	2	3	1	1	2	1	1	1	2	4	110	75	2	1	0		2	1	2	1	2	2	2	0
1923	09.2017	1	52	1	1	4	2	1	2	2	1	1	3	100	70	2	2	0		2	2	2	2	2	2	2	0
1924	09.2017	1	52	1	1	4	3	1		2	1	2	2	125	75	2	2	0		2	1	2	1	2	2	2	0
1925	09.2017	1	52	1	5	1	1	2		1	1	0	2	155	85	1	2	0		2	1	2	2	2	2	2	0
1926	09.2017	1	52	1	5	0	1	2	2	2	1	0	4	160	85	1	2	0		2	1	2	2	2	2	2	0
1927	09.2017	1	52	1	3	5	3	1		1	1	1	4	120	70	1	2	0		2	1	2	1	2	2	2	0
1928	09.2017	1	52	1	5	3	1	2		2	1	1	3	153	100	1	1	0		2	2	2	2	2	2	2	0
1929	09.2017	1	52	2	5	3	1	2	1	1	1	0	4	130	70	1	1	0		1	1	1	1	2	2	2	0
1930	09.2017	1	52	1	4	3	1	1		1	1	0	4	145	90	1	1	1		2	1	2	1	2	1	1	1
1931	09.2017	1	52	1	2	3	2	2	1	2	1	1	3	115	75	1	1	1		2	1	2	1	2	2	2	0
1932	09.2017	1	52	1	2	3	3	1		2	1	1	3	140	95	1	2	0		2	1	2	2	2	2	2	0
1933	09.2017	1	52	1	4	3	2	2		1	1	0	4	160	95	1	2	0		2	1	2	1	2	1	1	1
1934	09.2017	1	52	1	4	4	1	2		1	1	2	3	150	90	1	2	0		1	1	1	1	1	1	1	2
1935	09.2017	1	52	1	1	3	1	2		2	1	0	3	120	80	2	2		0	2	2	2	1	2	2	2	0
1936	09.2017	1	52	1	1	4	2	2		2	1	1	3	115	75	2	2	0		2	2	2	2	2	2	2	0
1937	09.2017	1	52	2	1	4	1	2		2	1	2	4	145	90	1	2		0	2	2	2	2	2	2	2	0
1938	09.2017	1	52	1	1	4	1	2		1	1	0	3	115	60	2	2	0		2	1	2	2	2	2	2	0
1939	09.2017	1	52	1	5	3	1	2		2	1	1	2	105	60	2	2	0		2	2	2	2	2	1	1	1
1940	09.2017	1	52	1	2	3	2	2	2	2	1	1	2	108	70	2	2		0	2	1	2	2	2	2	2	0
1941	09.2017	1	52	1	1	4	2	1		2	1	2	2	110	70	2	2		0	2	1	2	2	2	2	2	0
1942	09.2017	1	52	2	5	0	2	2		2	1	0	4	130	75	2	1	0		2	1	2	1	2	2	2	0
1943	09.2017	1	52	2	4	2	2	2		2	1	1	4	160	90	1	1		1	2	1	2	1	2	2	2	0
1944	09.2017	1	52	2	4	2	2	2		1	1	0	4	150	70	1	1		0	2	1	2	2	2	2	2	0
1945	09.2017	1	52	1	5	3	3	2	1	2	1	1	2	140	80	2	2	0		2	1	2	2	2	2	2	0
1946	09.2017	1	52	1	3	3	3	1	1	2	2	0	3	120	80	2	1	1		2	1	2	2	2	1	1	1
1947	09.2017	1	52	1	1	4	3	1	1	2	1	1	3	115	80	2	2	0		2	1	2	2	2	2	2	0
1948	09.2017	1	52	1	3	2	2	1	1	1	1	1	2	115	65	1	2	0		2	1	2	2	2	2	2	0
1949	09.2017	1	52	1	5	3	1	1		1	1	2	4	125	80	1	2	0		2	1	2	1	2	2	2	0
1950	09.2017	1	52	1	1	3	2	2	2	2	2	2	1	120	75	2	2	0		2	1	2	2	2	2	2	0
1951	09.2017	1	52	1	2	1	2	1	1	2	1	2	4	115	75	2	2	0		2	1	2	2	2	2	2	0
1952	09.2017	1	52	1	4	2	1	1		2	1	1	4	145	95	1	1		1	2	1	2	1	2	2	2	0
1953	09.2017	1	52	1	1	4	2	2		2	2	2	2	120	80	2	2		0	2	2	2	2	2	2	2	0
1954	09.2017	1	52	2	1	4	2	2	2	2	1	1	3	100	60	2	2		0	1	2	2	2	2	2	2	0
1955	09.2017	1	52	1	2	4	2	1	1	1	1	1	2	115	75	2	2		0	2	1	2	2	2	2	2	0
1956	09.2017	1	52	1	3	5	3	1	1	2	1	0	2	120	80	2	2	0		2	2	2	2	2	2	2	0
1957	09.2017	1	52	1	2	1	2	1	1	2	2	0	2	100	70	2	2	0		2	2	2	2	2	2	2	0
1958	09.2017	1	52	1	3	4	1	1	2	1	1	2	3	110	75	2	2	0		2	1	2	2	2	2	2	0
1959	09.2017	1	31	1	2	2	1	1		2	1	0	2	105	60	2	2	0		2	1	2	1	2	2	2	0
1960	09.2017	1	52	2	2	2	1	2		2	1	1	4	105	60	2	2	0		2	1	2	1	2	2	2	0
1961	09.2017	1	52	2	2	0	2	2		2	1	2	4	115	75	2	2	0		2	1	2	2	2	2	2	0
1962	09.2017	1	52	2	1	4	2	2	1	2	1	2	2	100	65	2	2	0		2	2	2	2	2	2	2	0
1963	09.2017	1	52	1	3	3	2	1		2	1	1	3	120	70	1	2	0		2	2	2	1	2	2	2	0
1964	09.2017	1	52	1	2	2	3	2		1	1	1	3	125	90	1	2	0		2	1	2	2	2	2	2	0
1965	09.2017	1	52	2	2	3	1	2		2	1	2	2	95	50	2	2	0		2	1	2	2	2	2	2	0
1966	09.2017	1	52	2	2	2	2	2		2	1	1	4	125	85	1	2		0	2	1	2	1	2	2	2	0
1967	09.2017	1	52	2	2	2	2	2		1	1	1	4	105	65	2	2	0		2	1	2	2	2	2	2	0
1968	09.2017	1	52	2	2	3	2	2		1	1	2	4	115	75	1	1	0		2	1	2	1	2	2	2	0
1969	09.2017	1	52	1	1	4	1	2		1	1	0	2	110	75	2	2		0	2	2	2	2	2	2	2	0
1970	09.2017	1	52	2	3	2	1	2		1	1	2	4	135	70	1	2	0		2	1	2	2	2	2	2	0
1971	09.2017	1	52	1	1	2	1	2		2	1	2	2	140	85	1	2	0		2	1	2	1	2	2	2	0
1972	09.2017	1	52	1	1	4	1	2		2	1	1	2	115	80	2	2	0		2	1	2	2	2	2	2	0
1973	09.2017	1	52	1	4	3	2	2		2	1	2	4	125	80	1	2	0		2	2	2	2	2	2	2	0
1974	09.2017	1	52	1	3	3	1	2	1	1	1	2	3	155	95	1	2	0		2	2	2	2	2	2	2	0
1975	09.2017	1	52	1	4	0	2	1	1	1	1	1	2	135	70	1	1	1		2	2	2	2	1	1	1	2
1976	09.2017	1	32	1	1	2	1	1		2	1	1	4	100	65	2	1	0		2	1	2	2	2	2	2	0
1977	09.2017	1	32	2	4	1	1	2		1	1	0	4	100	70	2	2		0	2	2	2	2	2	2	2	0
1978	09.2017	1	32	2	2	3	1	2	1	2	1	0	3	95	60	2	2		0	2	1	2	2	2	2	2	0
1979	09.2017	1	32	1	1	3	2	1		2	1	1	4	115	80	2	2	0		2	1	2	1	2	2	2	0
1980	09.2017	1	32	2	1	4	2	2		2	1	0	4	85	55	2	2	0		2	2	2	2	2	1	1	1
1981	09.2017	1	32	2	4	3	2	2		2	1	0	4	110	70	2	1		1	2	1	2	2	2	2	2	0
1982	09.2017	1	32	2	3	4	2	2		1	1	1	4	110	75	2	2		0	2	1	2	2	2	2	2	0
1983	09.2017	1	32	1	4	4	3	2		2	1	0	2	115	80	2	1		1	2	2	2	2	2	2	2	0
1984	09.2017	1	32	1	3	3	2	2		2	1	2	3	110	80	2	2	0		2	2	2	2	2	2	2	0
1985	09.2017	1	32	2	3	3	2	2		2	1	0	2	130	70	1	2	0		2	2	2	2	2	2	2	0
1986	09.2017	1	32	2	2	1	2	2		2	1	2	4	110	75	2	1	1		2	1	2	1	2	2	2	0
1987	09.2017	1	32	1	1	4	1	2		2	1	2	3	125	80	2	2	0		2	2	2	2	2	2	2	0
1988	09.2017	1	32	2	5	0	1	2		1	1	0	4	120	70	1	1	1		2	1	2	2	2	1	1	1
1989	09.2017	1	32	2	4	2	1	2		1	1	0	3	120	70	1	2	0		2	1	2	2	2	2	2	0
1990	09.2017	1	32	2	3	3	3	2		2	1	0	4	120	85	2	1	1		2	1	2	1	2	2	2	0
1991	09.2017	1	32	2	3	1	1	2		1	2	0	3	115	75	2	2	0		2	1	2	2	2	2	2	0
1992	09.2017	1	32	2	4	3	2	2	1	2	1	0	4	115	80	2	2	0		2	2	2	2	2	2	2	0
1993	09.2017	1	32	1	2	3	2	1		1	1	2	2	95	60	2	2	0		2	1	2	2	2	2	2	0
1994	09.2017	1	32	2	3	2	1	2		1	1	0	4	100	60	1	1	0		2	1	2	1	2	2	2	0
1995	09.2017	1	32	1	3	2	1	2		2	1	0	4	130	70	2	2	0		2	1	2	1	2	2	2	0
1996	09.2017	1	32	2	2	3	1	2		1	1	0	4	130	100	1	2	0		2	1	2	2	2	2	2	0
1997	09.2017	1	32	1	1	3	2	2		2	1	0	1	125	85	1	2	0		2	1	2	1	2	2	2	0
1998	09.2017	1	32	2	1	5	1	2		1	1	0	4	95	60	1	2	0		2	2	2	2	2	2	2	0
1999	09.2017	1	32	2	4	3	3	2		2	1	0	2	140	80	2	2	0		2	1	2	1	2	1	1	1
[truncated: 241 more rows]
